# Supplementary material for: 2-[4-(4-Methylphenylsulfonyl)piperazin-1-yl]-1-(4,5,6,7-tetrahydrothieno[3,2-c]pyridin-5-yl)ethanone
Source: Acta Crystallogr Sect E Struct Rep Online. 2011 Jul 23;67(Pt 8):o2134. doi: 10.1107/S1600536811028716 (PMC3213574; doi:10.1107/S1600536811028716)
Supplement: Supplementary file 2 [file e-67-o2134-Isup2.hkl]

# 
# h,k,l, Fc-squared, Fo-squared, sigma(Fo-squared) and status flag 
# 
data_I
_shelx_title ' shelx in Pbca' 
_shelx_refln_list_code          4 
_shelx_F_calc_maximum      310.31 
_exptl_crystal_F_000      1776.00 
_reflns_d_resolution_high  0.7599 
 
loop_ 
 _symmetry_equiv_pos_as_xyz 
 'x, y, z' 
 '-x+1/2, -y, z+1/2' 
 '-x, y+1/2, -z+1/2' 
 'x+1/2, -y+1/2, -z' 
 '-x, -y, -z' 
 'x-1/2, y, -z-1/2' 
 'x, -y-1/2, z-1/2' 
 '-x-1/2, y-1/2, z' 
 
_cell_length_a    13.0618 
_cell_length_b    15.7105 
_cell_length_c    19.7984 
_cell_angle_alpha  90.000 
_cell_angle_beta   90.000 
_cell_angle_gamma  90.000 
 
_shelx_F_squared_multiplier     1.000 
 
loop_ 
 _refln_index_h 
 _refln_index_k 
 _refln_index_l 
 _refln_F_squared_calc 
 _refln_F_squared_meas 
 _refln_F_squared_sigma 
 _refln_observed_status 
   2   0   0    44481.52    49327.41    941.33 o 
   4   0   0    10525.86    10568.78     72.81 o 
   6   0   0     5249.22     5026.41    114.18 o 
   8   0   0    30916.39    28985.37   1085.60 o 
  10   0   0     2052.79     2255.89    168.61 o 
  12   0   0      135.76      165.32     38.80 o 
  14   0   0        0.14        9.15     10.32 o 
  16   0   0      415.64      363.32     76.22 o 
   2   1   0     2027.28     1873.92     18.87 o 
   4   1   0     5098.95     5344.56     51.66 o 
   6   1   0     2185.40     2328.99     29.36 o 
   8   1   0     1058.61      841.28     24.57 o 
  10   1   0     3568.49     3817.20     65.03 o 
  12   1   0       69.21       50.77     15.64 o 
  14   1   0      562.21      580.70     40.75 o 
  16   1   0      105.55      112.28     25.72 o 
   0   2   0    22262.25    25420.45    335.55 o 
   2   2   0    20520.78    23177.77    452.73 o 
   4   2   0     5355.32     5778.83     66.91 o 
   6   2   0      105.26      165.78      9.89 o 
   8   2   0     3135.22     3031.14     41.55 o 
  10   2   0     1615.51     1767.60     40.27 o 
  12   2   0     2557.41     2602.18     53.97 o 
  14   2   0      588.76      664.20     46.12 o 
  16   2   0       83.50      109.08     29.30 o 
   2   3   0    56994.16    66006.18    925.93 o 
   4   3   0      729.27      799.28     19.59 o 
   6   3   0     4013.32     3764.93     62.86 o 
   8   3   0       76.58      133.91     18.56 o 
  10   3   0     1038.07     1065.84     33.70 o 
  12   3   0       74.95       80.57     17.60 o 
  14   3   0     2367.44     2591.93     69.50 o 
  16   3   0      279.01      269.50     55.81 o 
   0   4   0     5830.49     6232.48    104.23 o 
   2   4   0    14800.13    15214.03    147.87 o 
   4   4   0        0.58       27.26      2.78 o 
   6   4   0      353.40      398.38     14.57 o 
   8   4   0       94.12      138.89     13.13 o 
  10   4   0     9305.60     9589.32    285.42 o 
  12   4   0      227.12      240.93     36.98 o 
  14   4   0       27.66       52.28     14.32 o 
  16   4   0       44.45       41.44     20.25 o 
   2   5   0      192.73      125.57      5.38 o 
   4   5   0       18.17       37.85      3.71 o 
   6   5   0      120.72      187.65     30.44 o 
   8   5   0      495.46      462.16     25.59 o 
  10   5   0     6729.28     7282.56    173.58 o 
  12   5   0       70.79       69.14     15.92 o 
  14   5   0        1.15       14.86     10.35 o 
  16   5   0        7.16       34.22     14.99 o 
   0   6   0     1853.16     1986.86     38.17 o 
   2   6   0    10061.24    10441.55    133.34 o 
   4   6   0    66381.81    73300.99   1014.74 o 
   6   6   0     4033.99     4016.65     79.94 o 
   8   6   0      480.36      483.41     33.21 o 
  10   6   0      887.72      906.29     53.66 o 
  12   6   0       89.97       75.58     15.63 o 
  14   6   0       41.15       44.20     14.19 o 
  16   6   0     1409.19     1605.08     67.71 o 
   2   7   0      444.63      363.71     12.33 o 
   4   7   0     1040.95     1067.82     25.22 o 
   6   7   0     7952.39     8384.15    153.98 o 
   8   7   0     7920.44     7789.09    193.24 o 
  10   7   0     3511.50     3642.63    120.85 o 
  12   7   0     3278.61     3449.18     97.87 o 
  14   7   0     2178.59     2307.34     77.43 o 
  16   7   0      192.92      151.63     34.40 o 
   0   8   0     1172.37     1439.89     40.37 o 
   2   8   0      257.17      189.91     10.12 o 
   4   8   0     5103.34     4634.50     80.32 o 
   6   8   0      295.06      296.58     49.92 o 
   8   8   0       14.42       34.92     12.33 o 
  10   8   0      168.32      178.13     30.12 o 
  12   8   0      675.58      733.78     51.98 o 
  14   8   0      593.30      561.23     79.36 o 
   2   9   0     5346.42     5346.20     74.53 o 
   4   9   0      311.52      321.53     11.05 o 
   6   9   0     3548.56     3984.97    136.39 o 
   8   9   0      628.56      552.06     37.97 o 
  10   9   0     1613.17     1592.27     61.71 o 
  12   9   0      416.84      494.73     64.57 o 
  14   9   0      272.22      274.41     52.65 o 
   0  10   0     2249.62     2098.67     48.81 o 
   2  10   0     1994.35     1891.74     65.70 o 
   4  10   0      183.73      191.65     13.55 o 
   6  10   0     1890.66     1765.29     45.48 o 
   8  10   0    11226.47    11744.65    166.90 o 
  10  10   0      219.64      280.30     46.43 o 
  12  10   0     1601.20     1668.74     48.80 o 
  14  10   0      684.02      561.72     99.16 o 
   2  11   0     4168.00     4278.74    100.70 o 
   4  11   0      168.76      177.64     20.95 o 
   6  11   0     3756.09     3831.66    106.67 o 
   8  11   0      644.51      647.85     47.59 o 
  10  11   0      595.51      592.02     83.41 o 
  12  11   0        0.16       18.88     11.32 o 
  14  11   0      475.71      437.85    108.35 o 
   0  12   0       31.63       30.45     12.49 o 
   2  12   0      578.61      614.13     19.79 o 
   4  12   0     1250.17     1222.79     40.27 o 
   6  12   0      518.26      385.65     35.67 o 
   8  12   0        9.42       25.79     15.32 o 
  10  12   0       88.77       89.44     18.12 o 
  12  12   0        6.01       22.13     13.01 o 
   2  13   0        1.10       10.34      5.82 o 
   4  13   0     1378.11     1281.57     31.25 o 
   6  13   0     2680.20     2707.03     69.87 o 
   8  13   0     3010.24     3046.21     95.72 o 
  10  13   0      457.23      518.38     79.51 o 
  12  13   0     1422.33     1571.82     51.82 o 
   0  14   0      640.84      539.06     54.04 o 
   2  14   0      588.84      598.08     33.03 o 
   4  14   0       36.34       77.89     16.81 o 
   6  14   0     1551.87     1503.61     69.56 o 
   8  14   0      904.99      778.63     49.33 o 
  10  14   0        1.81        9.45     14.15 o 
  12  14   0      223.38      189.00     52.15 o 
   2  15   0       18.03       31.91      8.42 o 
   4  15   0       53.04       46.95      8.78 o 
   6  15   0     1346.14     1406.71     64.02 o 
   8  15   0      462.32      416.30     71.66 o 
  10  15   0        3.68       13.86     10.01 o 
   0  16   0      258.64      225.01     56.34 o 
   2  16   0      346.01      319.97     25.23 o 
   4  16   0      164.97      186.43     26.82 o 
   6  16   0     1379.73     1377.96     49.85 o 
   8  16   0        9.33       12.83     16.46 o 
  10  16   0       27.24       28.68     15.16 o 
   2  17   0     3269.58     3209.87    108.07 o 
   4  17   0      421.35      452.89     59.03 o 
   6  17   0     1925.26     1944.26    136.95 o 
   8  17   0      109.24       79.96     25.26 o 
   0  18   0     1105.92     1178.08     68.66 o 
   2  18   0      177.14      172.39     42.91 o 
   4  18   0      873.92      815.16     72.28 o 
   6  18   0        5.04       12.46     12.79 o 
   8  18   0      800.35      834.73    112.34 o 
   2  19   0      905.00      980.61     84.00 o 
   4  19   0      502.74      483.65     90.14 o 
   6  19   0       76.64       95.04     21.46 o 
   0  20   0     1281.21     1398.91     61.86 o 
   2  20   0       27.94       43.35     13.44 o 
   4  20   0        0.31       13.06     15.22 o 
   1   1   1       37.33       44.76      3.39 o 
   2   1   1     3023.24     2882.50     35.21 o 
   3   1   1     3938.16     3904.96     34.02 o 
   4   1   1      614.37      600.07      7.09 o 
   5   1   1     1960.50     1833.77     19.34 o 
   6   1   1     8169.79     8999.08    107.06 o 
   7   1   1     4722.57     5180.97     51.03 o 
   8   1   1       40.73       40.86      5.51 o 
   9   1   1     3198.48     3397.12     55.88 o 
  10   1   1      885.42      827.57     18.42 o 
  11   1   1     5912.76     6113.81    146.28 o 
  12   1   1       25.21       23.74      7.15 o 
  13   1   1        5.14       13.30      6.17 o 
  14   1   1     1075.12     1141.98     30.68 o 
  15   1   1      105.57      101.12     16.36 o 
  16   1   1      139.84      140.83     25.51 o 
  17   1   1       40.29       46.32     12.13 o 
   0   2   1    14953.56    17679.69    210.58 o 
   1   2   1     3458.01     3583.59     27.94 o 
   2   2   1    22456.54    24980.15    182.90 o 
   3   2   1    39253.92    43336.22    373.05 o 
   4   2   1     7706.98     7936.53     87.18 o 
   5   2   1     3589.61     3357.46     34.59 o 
   6   2   1      690.13      600.47     12.01 o 
   7   2   1     5086.44     5205.44     53.70 o 
   8   2   1     2120.33     2248.54     35.04 o 
   9   2   1     4376.74     4124.48     66.43 o 
  10   2   1     1565.41     1364.63     23.92 o 
  11   2   1     4442.71     4470.01     67.47 o 
  12   2   1     1498.69     1420.51     30.38 o 
  13   2   1       85.85       80.48     10.85 o 
  14   2   1      117.09      109.54     17.20 o 
  15   2   1      303.50      292.04     31.14 o 
  16   2   1        2.56       21.19     11.64 o 
  17   2   1      363.35      302.28     56.64 o 
   1   3   1       56.03       74.80      2.27 o 
   2   3   1     2007.49     1913.84     31.98 o 
   3   3   1    14870.44    15827.93    139.39 o 
   4   3   1      122.09      185.41      4.44 o 
   5   3   1     5911.60     6482.42     61.42 o 
   6   3   1       60.61       94.19      5.04 o 
   7   3   1     1582.29     1471.83     24.29 o 
   8   3   1      127.02      135.17      7.70 o 
   9   3   1     2165.09     2367.43     35.48 o 
  10   3   1     1145.21     1091.15     24.00 o 
  11   3   1     5933.18     5973.01     85.02 o 
  12   3   1      174.00      184.24     17.34 o 
  13   3   1       76.29      102.08     16.67 o 
  14   3   1        0.29       14.15      7.98 o 
  15   3   1      687.41      647.51     38.34 o 
  16   3   1      104.95      103.55     19.46 o 
   0   4   1    34648.57    37065.66    330.19 o 
   1   4   1    70796.66    80511.42    533.19 o 
   2   4   1       38.28       37.57      3.35 o 
   3   4   1    18896.41    20712.70    289.92 o 
   4   4   1      347.78      262.91      5.71 o 
   5   4   1     3545.30     3246.15     40.75 o 
   6   4   1      561.91      483.93     10.63 o 
   7   4   1     3822.64     3799.78     45.63 o 
   8   4   1      720.26      676.43     19.60 o 
   9   4   1      338.74      301.41      7.85 o 
  10   4   1      708.90      741.12     20.14 o 
  11   4   1      690.30      671.17     20.18 o 
  12   4   1      548.69      552.08     19.77 o 
  13   4   1       39.87       54.58     10.12 o 
  14   4   1       37.66       43.50     10.30 o 
  15   4   1      250.12      272.59     35.22 o 
  16   4   1       22.53       23.69      8.88 o 
   1   5   1     2295.98     2363.24     16.67 o 
   2   5   1      435.76      429.91      5.88 o 
   3   5   1     8682.86     8758.91     87.44 o 
   4   5   1       40.62       32.71      3.08 o 
   5   5   1    11518.34    11986.39    101.35 o 
   6   5   1      474.34      472.39      7.68 o 
   7   5   1        0.51       11.67      3.33 o 
   8   5   1     1011.79      994.53     24.33 o 
   9   5   1       43.81       38.79      5.58 o 
  10   5   1     3180.62     3220.71     69.81 o 
  11   5   1      731.87      732.45     19.18 o 
  12   5   1     1031.13     1077.26     33.29 o 
  13   5   1     1370.58     1399.98     48.27 o 
  14   5   1        1.18       11.03      9.29 o 
  15   5   1      183.31      199.77     25.18 o 
  16   5   1      169.70      154.68     22.89 o 
   0   6   1     2570.66     2390.98     36.61 o 
   1   6   1     2472.34     2773.50     21.35 o 
   2   6   1    21025.30    22177.78    185.35 o 
   3   6   1       77.51       56.06      4.47 o 
   4   6   1     1320.39     1041.33     20.34 o 
   5   6   1      434.14      298.64      9.96 o 
   6   6   1     1689.23     1699.76     30.52 o 
   7   6   1       34.24       36.54      6.31 o 
   8   6   1     1767.15     1779.55     42.95 o 
   9   6   1     1882.79     1812.54     35.77 o 
  10   6   1       94.58      131.95     17.58 o 
  11   6   1     2192.84     2336.29     55.62 o 
  12   6   1        4.60       14.37      8.36 o 
  13   6   1      821.23      791.23     35.47 o 
  14   6   1        5.35       23.33      8.26 o 
  15   6   1      191.48      181.17     26.24 o 
  16   6   1        0.03        7.54      9.90 o 
   1   7   1     6535.04     6562.63     44.79 o 
   2   7   1     6718.48     7604.88     58.82 o 
   3   7   1    12986.55    14365.29    125.18 o 
   4   7   1      400.28      433.75      6.55 o 
   5   7   1     6743.49     7514.31    135.95 o 
   6   7   1      871.36      932.63     29.59 o 
   7   7   1     1804.67     1716.95     39.67 o 
   8   7   1     3350.24     3661.13     52.20 o 
   9   7   1     1304.10     1301.98     39.81 o 
  10   7   1     5070.42     5297.65     70.75 o 
  11   7   1     1475.49     1459.28     44.35 o 
  12   7   1      113.47      131.58     17.31 o 
  13   7   1      824.95      929.83     46.69 o 
  14   7   1       12.86       22.26      8.26 o 
  15   7   1      208.17      178.30     25.61 o 
  16   7   1        3.74       22.21      9.41 o 
   0   8   1     2535.31     2677.81     37.09 o 
   1   8   1     3191.08     3481.08     31.92 o 
   2   8   1     7342.20     7525.29    106.28 o 
   3   8   1        0.92        4.78      2.57 o 
   4   8   1      225.70      223.36      7.15 o 
   5   8   1      131.47      112.99      6.32 o 
   6   8   1     4318.28     4490.58     58.16 o 
   7   8   1      968.41      892.85     22.84 o 
   8   8   1      929.82      927.72     31.55 o 
   9   8   1     2893.36     2891.62     68.87 o 
  10   8   1      535.57      527.52     38.24 o 
  11   8   1        0.30       15.31      8.46 o 
  12   8   1      360.55      371.95     39.61 o 
  13   8   1       26.17       32.79      9.75 o 
  14   8   1       13.28       24.80      8.50 o 
  15   8   1       59.47       73.23     12.73 o 
   1   9   1     1881.58     2032.39     22.79 o 
   2   9   1       34.63       43.52      4.32 o 
   3   9   1      453.02      410.79      8.04 o 
   4   9   1        1.80        6.71      2.60 o 
   5   9   1        4.13       22.52      3.06 o 
   6   9   1       12.52       22.16      5.07 o 
   7   9   1      229.66      311.21     29.22 o 
   8   9   1      592.35      608.94     35.43 o 
   9   9   1       74.32       74.68     11.31 o 
  10   9   1      167.15      176.89     19.32 o 
  11   9   1      147.50      160.56     19.97 o 
  12   9   1       24.88       29.43      9.86 o 
  13   9   1        7.42       22.96      9.60 o 
  14   9   1      128.22      112.70     16.88 o 
  15   9   1        0.44        8.42      8.85 o 
   0  10   1       23.55       36.60      5.50 o 
   1  10   1     1473.71     1372.08     22.51 o 
   2  10   1        3.24       12.46      2.72 o 
   3  10   1        0.25       11.10      3.40 o 
   4  10   1      175.81      182.13     10.97 o 
   5  10   1      231.13      193.54      8.29 o 
   6  10   1      455.78      384.06     24.89 o 
   7  10   1      413.45      365.04     25.62 o 
   8  10   1       49.15       43.82      9.74 o 
   9  10   1      520.39      461.62     38.35 o 
  10  10   1        6.58       13.21      7.54 o 
  11  10   1       27.55       29.22      8.28 o 
  12  10   1        6.31       16.38      9.02 o 
  13  10   1        0.53       26.09      8.72 o 
  14  10   1       16.31       21.99      9.27 o 
  15  10   1       37.50       51.20     16.28 o 
   1  11   1      980.28      872.32     18.60 o 
   2  11   1       36.48       38.30      4.60 o 
   3  11   1      502.35      546.16     20.84 o 
   4  11   1       46.26       24.76      4.11 o 
   5  11   1       22.57       33.47      5.17 o 
   6  11   1     3473.99     3168.48     65.49 o 
   7  11   1      961.03      696.37    102.74 o 
   8  11   1     2897.09     2771.26     53.75 o 
   9  11   1     1788.66     1827.17     48.71 o 
  10  11   1      320.64      310.56     34.23 o 
  11  11   1      183.32      167.87     23.19 o 
  12  11   1      678.78      680.76     32.48 o 
  13  11   1      178.34      170.13     31.76 o 
  14  11   1      181.25      177.98     28.68 o 
   0  12   1      171.80      136.72     18.66 o 
   1  12   1      300.30      266.56     14.16 o 
   2  12   1     1217.22     1173.28     24.94 o 
   3  12   1     1051.22     1066.85     25.73 o 
   4  12   1     2143.83     2049.03     44.31 o 
   5  12   1      886.86      786.25     22.83 o 
   6  12   1      917.52      925.12     19.72 o 
   7  12   1       90.59       85.67     10.41 o 
   8  12   1      386.16      407.74     36.76 o 
   9  12   1      361.53      350.17     35.72 o 
  10  12   1       58.89       71.18     12.31 o 
  11  12   1     1353.52     1387.29     40.47 o 
  12  12   1        0.04       18.63      7.60 o 
  13  12   1       10.34       34.98     10.08 o 
   1  13   1      965.26      998.31     16.55 o 
   2  13   1      648.29      619.75     17.96 o 
   3  13   1     1307.86     1384.45     34.27 o 
   4  13   1      105.46      122.16     13.71 o 
   5  13   1      667.86      702.13     19.87 o 
   6  13   1       72.80       65.56      9.28 o 
   7  13   1      614.59      648.46     46.40 o 
   8  13   1       13.36       26.33      8.17 o 
   9  13   1      795.86      889.77     36.12 o 
  10  13   1       98.49      103.72     13.96 o 
  11  13   1       57.86       74.10     14.98 o 
  12  13   1       19.38       23.83      8.80 o 
  13  13   1      378.80      384.12     48.95 o 
   0  14   1       65.56       52.26     10.98 o 
   1  14   1      833.46      850.08     17.58 o 
   2  14   1     2261.13     2247.81     44.31 o 
   3  14   1      280.38      311.62     18.95 o 
   4  14   1      464.25      523.78     21.56 o 
   5  14   1      919.48      909.59     20.02 o 
   6  14   1       26.53       38.71      7.68 o 
   7  14   1     1079.46     1142.96     31.71 o 
   8  14   1      666.31      681.84     37.20 o 
   9  14   1      965.13     1036.25     41.41 o 
  10  14   1      115.08      109.93     17.08 o 
  11  14   1       57.53       70.90     13.92 o 
  12  14   1        1.50       13.69      8.78 o 
   1  15   1     1071.58     1041.25     20.05 o 
   2  15   1        0.01        6.07      4.60 o 
   3  15   1     2074.22     2098.65     42.22 o 
   4  15   1      624.19      551.04     18.65 o 
   5  15   1     2716.06     2793.35     64.99 o 
   6  15   1       16.01       24.46      8.78 o 
   7  15   1      739.50      731.10     29.94 o 
   8  15   1      242.94      232.54     27.92 o 
   9  15   1      747.30      724.62     60.27 o 
  10  15   1      422.17      369.52     49.41 o 
  11  15   1      371.28      338.61     48.55 o 
   0  16   1        0.25        9.39      4.94 o 
   1  16   1       82.49       94.15     12.30 o 
   2  16   1       25.00       19.23      4.55 o 
   3  16   1       92.03      105.54     12.51 o 
   4  16   1      196.69      241.48     20.70 o 
   5  16   1       23.92       28.24      8.42 o 
   6  16   1       64.55       61.78      9.46 o 
   7  16   1      113.46       91.67     13.85 o 
   8  16   1       16.09       24.46      8.20 o 
   9  16   1        2.30       20.19      8.79 o 
  10  16   1       15.58       19.64      9.24 o 
   1  17   1      253.26      252.93     30.99 o 
   2  17   1      168.62      170.66     20.25 o 
   3  17   1       42.89       33.56      7.57 o 
   4  17   1      142.98      155.39     24.54 o 
   5  17   1        0.02       19.51      7.76 o 
   6  17   1       35.41       40.49     11.84 o 
   7  17   1       93.78      105.33     15.62 o 
   8  17   1      471.47      416.40     51.66 o 
   9  17   1      104.03       83.89     16.78 o 
   0  18   1     1323.18     1359.70     63.28 o 
   1  18   1      190.38      186.44     27.98 o 
   2  18   1      907.44      850.43     32.38 o 
   3  18   1       47.38       52.44     10.66 o 
   4  18   1      177.77      170.64     26.06 o 
   5  18   1        4.38       11.30      9.06 o 
   6  18   1       61.40       67.74     15.34 o 
   7  18   1       23.39       22.00     11.53 o 
   8  18   1       24.36       45.19     11.47 o 
   1  19   1       34.33       28.38      7.19 o 
   2  19   1       55.19       58.63     16.91 o 
   3  19   1       18.20       26.48     15.45 o 
   4  19   1       23.72       36.33     13.89 o 
   5  19   1      538.88      464.95     69.44 o 
   6  19   1       83.16      102.85     20.29 o 
   0  20   1      310.20      251.82     58.75 o 
   1  20   1      122.10      105.75     25.85 o 
   2  20   1      241.93      213.69     49.34 o 
   3  20   1       13.57       26.91     10.67 o 
   4  20   1        2.55       26.13     16.28 o 
   0   0   2     4837.30     4767.19     78.31 o 
   1   0   2     6384.38     5634.78     50.13 o 
   2   0   2     1203.89     1270.06     20.00 o 
   3   0   2     1172.46     1278.48     10.90 o 
   4   0   2    96291.05   107480.38   1909.47 o 
   5   0   2     1088.41     1082.00     17.57 o 
   6   0   2        1.18       10.82      4.03 o 
   7   0   2     1235.58     1560.07     35.26 o 
   8   0   2    22391.31    23402.96    353.37 o 
   9   0   2       65.55      111.40     19.68 o 
  10   0   2      866.40      850.17     29.85 o 
  11   0   2      651.26      576.58     35.40 o 
  12   0   2     9047.58     9567.11    115.57 o 
  13   0   2       13.40       21.99     10.51 o 
  14   0   2        1.82       12.06      5.87 o 
  15   0   2      734.90      653.06    105.76 o 
  16   0   2     2765.31     2968.97     96.09 o 
  17   0   2      127.01      105.92     27.07 o 
   1   1   2       85.87       65.77      1.75 o 
   2   1   2    10976.38    11778.95    140.65 o 
   3   1   2     3459.25     3284.73     18.28 o 
   4   1   2      750.33      619.81      7.36 o 
   5   1   2      232.63      316.45      6.80 o 
   6   1   2      251.55      201.31      5.97 o 
   7   1   2      126.08      162.56     13.66 o 
   8   1   2       72.33      115.69     13.00 o 
   9   1   2      116.06      158.09     16.96 o 
  10   1   2      659.85      607.82     16.21 o 
  11   1   2     1374.96     1321.81     35.47 o 
  12   1   2      345.48      317.12     21.45 o 
  13   1   2      616.93      645.12     20.61 o 
  14   1   2      536.45      636.03     28.92 o 
  15   1   2       84.51       97.90     16.95 o 
  16   1   2       75.58       85.43     16.22 o 
  17   1   2       44.61       47.68     14.16 o 
   0   2   2    14763.30    16298.86    148.32 o 
   1   2   2     2846.57     2708.58     21.10 o 
   2   2   2    45397.34    52840.43    435.48 o 
   3   2   2     7988.20     8755.34     93.70 o 
   4   2   2     1139.67     1396.83     17.07 o 
   5   2   2     2834.47     3533.03     33.09 o 
   6   2   2     3686.92     3615.83     44.40 o 
   7   2   2      891.18      917.51     19.31 o 
   8   2   2      866.08      725.58     17.25 o 
   9   2   2     2432.77     2227.78     33.41 o 
  10   2   2      954.68      934.64     20.86 o 
  11   2   2     1654.30     1656.00     33.70 o 
  12   2   2      266.38      258.55     15.36 o 
  13   2   2      249.53      228.94     23.62 o 
  14   2   2      153.59      172.29     22.07 o 
  15   2   2       14.95       22.10     10.29 o 
  16   2   2        1.80       11.05     11.13 o 
  17   2   2        1.31       16.22      9.75 o 
   1   3   2    36736.18    41041.84    248.05 o 
   2   3   2     6062.66     5842.88     46.32 o 
   3   3   2     9801.20     9861.94    103.27 o 
   4   3   2        5.43       17.06      1.90 o 
   5   3   2      368.05      536.28      9.85 o 
   6   3   2     1758.70     1798.37     23.78 o 
   7   3   2      437.20      375.09      7.69 o 
   8   3   2       70.15       67.86      7.25 o 
   9   3   2        0.22       15.28      3.17 o 
  10   3   2     3599.73     3503.34     63.55 o 
  11   3   2     1903.16     1881.44     40.98 o 
  12   3   2      240.43      278.88     16.14 o 
  13   3   2       79.84       97.53     14.02 o 
  14   3   2       45.61       60.35     11.58 o 
  15   3   2       43.51       51.41     11.79 o 
  16   3   2       68.17       57.30     12.80 o 
   0   4   2    41952.31    48128.90    616.20 o 
   1   4   2     3847.68     4045.13     34.31 o 
   2   4   2    22535.94    24304.91    114.60 o 
   3   4   2       12.22       32.12      2.62 o 
   4   4   2     5605.03     5842.08     59.51 o 
   5   4   2    10143.66     9680.94     70.89 o 
   6   4   2     6024.54     6159.05    124.01 o 
   7   4   2      315.79      272.02      6.40 o 
   8   4   2     2923.01     3130.62     51.33 o 
   9   4   2       73.97       57.56      7.12 o 
  10   4   2      299.43      327.77     10.43 o 
  11   4   2      177.42      220.18     13.35 o 
  12   4   2       50.81       48.27      8.65 o 
  13   4   2      495.01      542.15     34.80 o 
  14   4   2      336.79      332.74     36.27 o 
  15   4   2       88.46       99.45     14.76 o 
  16   4   2        0.52       16.18      7.20 o 
   1   5   2      226.71      188.80      4.17 o 
   2   5   2      545.81      692.62      7.69 o 
   3   5   2      945.17      887.79     11.95 o 
   4   5   2       92.58      123.76      7.38 o 
   5   5   2      314.47      278.46      7.42 o 
   6   5   2      236.29      238.36      9.08 o 
   7   5   2       47.77       45.64      6.17 o 
   8   5   2       55.15       84.64      9.51 o 
   9   5   2       74.05      102.81     12.68 o 
  10   5   2      588.58      537.58     22.84 o 
  11   5   2     1289.68     1171.09     25.32 o 
  12   5   2      261.17      298.63     33.70 o 
  13   5   2      285.44      308.38     31.77 o 
  14   5   2        6.27       18.91      8.55 o 
  15   5   2       17.07       28.19      9.33 o 
  16   5   2       36.92       39.76     10.16 o 
   0   6   2    19951.48    19889.93    240.71 o 
   1   6   2      983.94     1010.17     12.07 o 
   2   6   2        0.79       16.21      2.54 o 
   3   6   2     6454.86     6975.79     55.14 o 
   4   6   2      167.56      219.81      5.98 o 
   5   6   2      256.79      323.47      8.61 o 
   6   6   2        4.46       26.61      4.08 o 
   7   6   2      162.26      156.14      7.81 o 
   8   6   2    10388.01    11032.89    188.68 o 
   9   6   2     2420.71     2292.30     41.37 o 
  10   6   2       24.10       19.99      4.17 o 
  11   6   2      933.67      916.77     28.19 o 
  12   6   2     1832.66     1913.36     44.26 o 
  13   6   2       58.24       72.44     11.44 o 
  14   6   2       24.95       38.06      9.87 o 
  15   6   2        3.56       18.45      8.44 o 
  16   6   2      138.93      129.90     20.39 o 
   1   7   2      311.22      312.69      6.31 o 
   2   7   2     6175.00     6136.16    151.89 o 
   3   7   2      303.84      282.71      6.47 o 
   4   7   2      126.15      153.23      8.03 o 
   5   7   2       60.82      103.51      7.66 o 
   6   7   2     3754.29     3907.55     49.81 o 
   7   7   2      754.42      647.29     15.61 o 
   8   7   2     1170.07     1039.53     34.14 o 
   9   7   2      957.15      883.42     25.71 o 
  10   7   2      966.74      983.23     33.26 o 
  11   7   2        6.74       23.36      9.03 o 
  12   7   2      117.69      144.53     17.00 o 
  13   7   2      124.92       96.60     15.62 o 
  14   7   2      235.46      214.01     24.17 o 
  15   7   2      139.84      163.51     20.28 o 
  16   7   2        4.36       17.14      7.62 o 
   0   8   2     7960.02     7484.77    149.92 o 
   1   8   2     5982.23     6272.30    102.91 o 
   2   8   2      136.85      130.76     10.68 o 
   3   8   2     3699.82     3958.73     33.83 o 
   4   8   2      727.46      667.98     11.44 o 
   5   8   2      332.24      279.09      7.23 o 
   6   8   2       94.15      119.94      8.88 o 
   7   8   2      880.05      974.41     27.42 o 
   8   8   2      701.43      630.40     34.10 o 
   9   8   2      474.25      547.12     43.17 o 
  10   8   2      915.43      916.21     30.44 o 
  11   8   2       54.64       64.73     10.50 o 
  12   8   2       33.74       25.03      9.94 o 
  13   8   2        0.41       20.65      9.43 o 
  14   8   2      171.20      196.82     28.16 o 
  15   8   2      113.33      118.44     19.60 o 
   1   9   2     1388.94     1255.58     19.59 o 
   2   9   2     1063.39      990.05     18.53 o 
   3   9   2     2785.92     2650.86     29.52 o 
   4   9   2        7.93        9.41      3.02 o 
   5   9   2     3560.99     3672.64     55.42 o 
   6   9   2     8707.92     9032.04    112.94 o 
   7   9   2      703.46      735.69     16.18 o 
   8   9   2     1741.43     1864.77     46.61 o 
   9   9   2       12.71       28.07      7.58 o 
  10   9   2       50.76       97.11     14.86 o 
  11   9   2        3.81       16.34      7.75 o 
  12   9   2      491.64      480.18     36.26 o 
  13   9   2      247.33      249.10     31.48 o 
  14   9   2     3883.24     4291.26     77.66 o 
  15   9   2      218.40      220.88     35.93 o 
   0  10   2     3946.27     4386.26     70.41 o 
   1  10   2      756.27      766.17     17.09 o 
   2  10   2     2727.50     2544.45     35.11 o 
   3  10   2       31.49       44.00      5.15 o 
   4  10   2     5731.98     5732.31     50.63 o 
   5  10   2      111.75      117.13      7.07 o 
   6  10   2      425.94      409.61     19.98 o 
   7  10   2     1686.21     1620.50     34.32 o 
   8  10   2     1533.48     1577.71     44.68 o 
   9  10   2      342.11      351.22     34.53 o 
  10  10   2      564.78      584.45     38.44 o 
  11  10   2      202.84      204.84     22.02 o 
  12  10   2     1077.72     1194.54     45.66 o 
  13  10   2        0.07        8.73      9.24 o 
  14  10   2       60.60       48.48     10.66 o 
   1  11   2      420.67      484.41     11.70 o 
   2  11   2     2035.41     2000.99     31.21 o 
   3  11   2      851.67      861.47     15.52 o 
   4  11   2      178.47      185.76     11.90 o 
   5  11   2      477.01      516.62     12.89 o 
   6  11   2     2458.32     2374.55     53.29 o 
   7  11   2      233.22      253.85     24.23 o 
   8  11   2      200.22      249.28     26.45 o 
   9  11   2        1.29       13.89      8.15 o 
  10  11   2      122.00      135.94     16.69 o 
  11  11   2       17.36       22.20      9.80 o 
  12  11   2      216.10      203.73     29.20 o 
  13  11   2       59.71       71.55     12.60 o 
  14  11   2      315.02      328.36     46.10 o 
   0  12   2     3315.34     3322.81     77.26 o 
   1  12   2      484.05      547.95     18.42 o 
   2  12   2       53.34       68.11      7.48 o 
   3  12   2       62.83       65.78      7.88 o 
   4  12   2      146.54      156.71     14.49 o 
   5  12   2        4.51       23.48      4.03 o 
   6  12   2      103.14       98.38      7.33 o 
   7  12   2      198.11      203.23     20.83 o 
   8  12   2      152.99      197.02     23.18 o 
   9  12   2       32.76       54.02     11.24 o 
  10  12   2       32.77       25.11      8.45 o 
  11  12   2       12.98       25.42      9.40 o 
  12  12   2       38.95       39.69     10.69 o 
  13  12   2        0.90       24.76      9.18 o 
   1  13   2        5.23        4.96      3.06 o 
   2  13   2       14.71       18.84      4.89 o 
   3  13   2     1788.54     1849.53     32.88 o 
   4  13   2     1379.77     1299.17     23.08 o 
   5  13   2      707.43      718.60     22.57 o 
   6  13   2      150.87      154.16     18.03 o 
   7  13   2      942.86      970.24     23.68 o 
   8  13   2      523.69      513.50     30.75 o 
   9  13   2      310.83      330.54     35.22 o 
  10  13   2      883.83      907.15     40.24 o 
  11  13   2        8.91       11.01     12.13 o 
  12  13   2      267.93      225.96     36.06 o 
  13  13   2        9.36       23.92      9.14 o 
   0  14   2      174.95      148.35     22.31 o 
   1  14   2       19.96       19.73      4.26 o 
   2  14   2      471.18      430.36     28.02 o 
   3  14   2      570.86      468.74     18.11 o 
   4  14   2     2229.17     2065.86     45.43 o 
   5  14   2        0.28       10.15      6.30 o 
   6  14   2     1167.58     1087.43     26.77 o 
   7  14   2        0.43        9.20      6.95 o 
   8  14   2        4.23       10.72      7.11 o 
   9  14   2        1.15       21.85      9.26 o 
  10  14   2       13.49       34.38      9.40 o 
  11  14   2       44.66       45.75     12.23 o 
  12  14   2      126.90      105.83     19.22 o 
   1  15   2      390.07      362.90     20.90 o 
   2  15   2        0.31        8.44      4.53 o 
   3  15   2       40.89       56.24      7.86 o 
   4  15   2      341.34      305.48     15.44 o 
   5  15   2      237.64      215.25     24.52 o 
   6  15   2      105.36       87.66     12.67 o 
   7  15   2        0.48       14.20      9.60 o 
   8  15   2      155.04      157.46     19.38 o 
   9  15   2      350.81      336.06     37.17 o 
  10  15   2     1235.62     1343.85     43.58 o 
  11  15   2       38.55       49.06     12.05 o 
   0  16   2      492.17      548.73     23.99 o 
   1  16   2      240.08      236.57     27.39 o 
   2  16   2        0.89       15.06      7.01 o 
   3  16   2       72.68       75.91     11.38 o 
   4  16   2       10.33       24.97      6.52 o 
   5  16   2      243.01      214.77     26.35 o 
   6  16   2      914.60      904.58     49.99 o 
   7  16   2      231.21      238.32     28.54 o 
   8  16   2       55.96       73.43     14.84 o 
   9  16   2      183.37      150.93     23.79 o 
  10  16   2      200.77      146.12     23.68 o 
   1  17   2       11.48       22.16      6.61 o 
   2  17   2     2794.91     2901.58     44.79 o 
   3  17   2        0.55       15.75      6.41 o 
   4  17   2      782.45      729.49     40.26 o 
   5  17   2        5.66       18.95      7.43 o 
   6  17   2      658.86      630.94     64.73 o 
   7  17   2       32.64       29.24     10.56 o 
   8  17   2       50.47       53.63     11.51 o 
   9  17   2       12.57       26.69     10.14 o 
   0  18   2       40.84       60.23     13.15 o 
   1  18   2       13.01       20.28      6.17 o 
   2  18   2       42.99       41.71      9.10 o 
   3  18   2      164.46      132.93     21.54 o 
   4  18   2      334.02      322.30     50.83 o 
   5  18   2       27.62       41.77     12.44 o 
   6  18   2        6.67       22.08     10.20 o 
   7  18   2       96.22       88.86     19.24 o 
   8  18   2      244.82      226.74     37.24 o 
   1  19   2      939.12      980.86     36.83 o 
   2  19   2      356.70      356.02     64.91 o 
   3  19   2      639.83      641.35     50.14 o 
   4  19   2      405.50      367.28     47.55 o 
   5  19   2      277.68      269.72     41.81 o 
   6  19   2     1246.06     1272.70     68.43 o 
   0  20   2       10.31       20.37     12.05 o 
   1  20   2        0.96       16.97      9.64 o 
   2  20   2       21.36       16.58     14.25 o 
   3  20   2       23.64       28.73     10.79 o 
   4  20   2      673.62      770.80    106.60 o 
   1   1   3    67871.23    75873.43    502.12 o 
   2   1   3    30978.61    35739.81    231.66 o 
   3   1   3     2054.77     2415.16     17.26 o 
   4   1   3     9325.19     9544.71     92.96 o 
   5   1   3      407.99      563.52      9.50 o 
   6   1   3      239.23      229.18      6.61 o 
   7   1   3     1936.21     1819.54     31.38 o 
   8   1   3       71.98      133.70     12.34 o 
   9   1   3       92.81       73.59      9.67 o 
  10   1   3      118.97      109.45     13.25 o 
  11   1   3      579.33      556.60     19.11 o 
  12   1   3      688.46      714.52     21.22 o 
  13   1   3      303.99      279.43     27.51 o 
  14   1   3       34.75       36.54      8.93 o 
  15   1   3       64.96       51.60      9.66 o 
  16   1   3      215.91      240.02     33.34 o 
  17   1   3      296.27      295.83     46.92 o 
   0   2   3     4099.51     4402.94     88.12 o 
   1   2   3    23011.96    24244.80    207.85 o 
   2   2   3     8588.46     8649.98    113.45 o 
   3   2   3      348.35      379.00      4.56 o 
   4   2   3     7263.58     7253.54     58.11 o 
   5   2   3     9910.48     9762.06    100.13 o 
   6   2   3     8780.57     8685.02    123.29 o 
   7   2   3     7478.35     7446.35     73.74 o 
   8   2   3     5362.69     5598.91     60.16 o 
   9   2   3       17.36        8.20      3.19 o 
  10   2   3      125.62      151.69     16.64 o 
  11   2   3      159.73      168.74     18.51 o 
  12   2   3      194.62      193.52     23.74 o 
  13   2   3     2300.59     2452.25     58.25 o 
  14   2   3       39.55       33.60      8.95 o 
  15   2   3     1050.41     1136.70     40.59 o 
  16   2   3      203.48      192.90     28.97 o 
   1   3   3      423.84      405.16      5.09 o 
   2   3   3     1016.24     1036.91      9.81 o 
   3   3   3    13767.56    13430.64    112.52 o 
   4   3   3     3098.28     3179.23     30.00 o 
   5   3   3     3647.39     3783.35     59.32 o 
   6   3   3        1.25        4.70      2.56 o 
   7   3   3     3007.49     3017.52     31.32 o 
   8   3   3      677.25      700.24     22.28 o 
   9   3   3       95.26      118.13     10.18 o 
  10   3   3       79.92       88.28     10.13 o 
  11   3   3     1520.72     1610.98     34.05 o 
  12   3   3       38.84       63.07      9.81 o 
  13   3   3       73.95       81.93     11.36 o 
  14   3   3      109.10      112.96     16.19 o 
  15   3   3      537.39      558.42     56.18 o 
  16   3   3      629.79      598.33     49.10 o 
   0   4   3    15847.67    16785.22    283.11 o 
   1   4   3      199.41      260.41      3.24 o 
   2   4   3      137.32      132.86      3.59 o 
   3   4   3     1892.22     1798.62     22.24 o 
   4   4   3      572.26      704.76     10.66 o 
   5   4   3     3541.32     3656.92     47.94 o 
   6   4   3     1014.27     1335.43     25.39 o 
   7   4   3       71.13      102.12      5.73 o 
   8   4   3      136.73      152.59     11.94 o 
   9   4   3     5854.36     5924.51     81.93 o 
  10   4   3      202.39      162.61     10.48 o 
  11   4   3     2908.86     3071.68     57.68 o 
  12   4   3      406.94      414.27     22.11 o 
  13   4   3       35.51       41.20      8.22 o 
  14   4   3        1.31       16.23      7.07 o 
  15   4   3      241.35      295.86     31.97 o 
  16   4   3       41.87       58.13     12.73 o 
   1   5   3     5677.36     5374.41     44.40 o 
   2   5   3     3608.71     3925.04     29.63 o 
   3   5   3        3.16       14.55      4.51 o 
   4   5   3      339.47      467.89     10.39 o 
   5   5   3     1237.88     1400.09     24.71 o 
   6   5   3     3421.83     3538.45     42.48 o 
   7   5   3     1210.58     1008.86     21.82 o 
   8   5   3       19.19       53.70      6.92 o 
   9   5   3     5888.58     6067.08    108.65 o 
  10   5   3        0.03        9.76      4.47 o 
  11   5   3      103.84      132.38     14.24 o 
  12   5   3       13.89       19.99      7.73 o 
  13   5   3      539.24      637.55     57.56 o 
  14   5   3      680.07      782.10     49.36 o 
  15   5   3      275.39      252.11     32.02 o 
  16   5   3       13.98       36.65      8.91 o 
   0   6   3     4235.83     4026.97     43.59 o 
   1   6   3     5179.36     4958.08     28.07 o 
   2   6   3     1139.95     1219.32     13.41 o 
   3   6   3     4162.14     4201.99     28.27 o 
   4   6   3     8800.98     9830.82    119.95 o 
   5   6   3      360.51      325.01      9.94 o 
   6   6   3      736.58      758.19     16.81 o 
   7   6   3      398.20      362.88     12.87 o 
   8   6   3      106.12      107.49     12.54 o 
   9   6   3      554.76      478.85     18.61 o 
  10   6   3      128.79      143.51     16.16 o 
  11   6   3       26.17       29.94      6.46 o 
  12   6   3      361.47      344.16     33.36 o 
  13   6   3       24.84       48.26     11.05 o 
  14   6   3      157.19      182.06     22.90 o 
  15   6   3       55.29       55.20     13.31 o 
  16   6   3        2.85        8.44      8.59 o 
   1   7   3      227.86      216.16      4.70 o 
   2   7   3        0.14        4.31      2.13 o 
   3   7   3    17164.44    18498.32    257.68 o 
   4   7   3      833.09      918.26     17.97 o 
   5   7   3     5762.56     6350.90     64.47 o 
   6   7   3     2125.70     2173.48     48.90 o 
   7   7   3        2.86       10.25      3.51 o 
   8   7   3      573.96      485.44     16.03 o 
   9   7   3        4.15        8.88      2.71 o 
  10   7   3     1184.81     1181.13     28.08 o 
  11   7   3     1128.37     1065.35     28.64 o 
  12   7   3      279.59      339.31     38.51 o 
  13   7   3        0.82       22.82      8.92 o 
  14   7   3      165.42      162.28     20.48 o 
  15   7   3      522.21      571.56     51.31 o 
  16   7   3        5.69       15.53      7.96 o 
   0   8   3     8646.47     9158.39    157.74 o 
   1   8   3      167.93      161.99      5.72 o 
   2   8   3      602.46      542.80      8.44 o 
   3   8   3      402.91      407.96      7.82 o 
   4   8   3      165.21      119.80      7.93 o 
   5   8   3      280.91      275.74      7.46 o 
   6   8   3       19.05       24.76      4.25 o 
   7   8   3     5055.79     4889.75     53.53 o 
   8   8   3        3.19       16.72      4.22 o 
   9   8   3     1699.93     1715.51     50.06 o 
  10   8   3       14.65       24.81      7.51 o 
  11   8   3      265.58      256.54     29.90 o 
  12   8   3      515.52      528.38     53.24 o 
  13   8   3     1573.51     1673.54     41.43 o 
  14   8   3        4.41       17.41      8.83 o 
  15   8   3       36.98       37.85      9.51 o 
   1   9   3     4226.95     4362.17     66.67 o 
   2   9   3       21.00       28.56      3.47 o 
   3   9   3      998.91      918.10     17.69 o 
   4   9   3       45.51       46.84      4.78 o 
   5   9   3     1828.03     1810.76     33.12 o 
   6   9   3      139.55      183.96     16.64 o 
   7   9   3      171.97      189.35     11.56 o 
   8   9   3       76.50       47.47      7.21 o 
   9   9   3     1064.04     1102.13     28.11 o 
  10   9   3      973.18      943.64     36.73 o 
  11   9   3       35.70       42.65      8.86 o 
  12   9   3       66.79       74.80     12.65 o 
  13   9   3       17.78       25.21      8.10 o 
  14   9   3       43.89       44.63     10.02 o 
  15   9   3       13.41       26.30      8.48 o 
   0  10   3      295.35      325.96     16.32 o 
   1  10   3        6.03       12.57      2.40 o 
   2  10   3      345.50      332.40     11.41 o 
   3  10   3      779.70      672.35     11.06 o 
   4  10   3        0.06       10.26      2.89 o 
   5  10   3      294.56      280.93     10.57 o 
   6  10   3      696.79      665.96     13.95 o 
   7  10   3      914.91      843.21     23.32 o 
   8  10   3      741.96      656.28     35.72 o 
   9  10   3      247.25      248.60     26.97 o 
  10  10   3        0.02       14.27      7.50 o 
  11  10   3       76.58       72.58     11.94 o 
  12  10   3       37.28       35.85      9.13 o 
  13  10   3        0.08       18.79      9.41 o 
  14  10   3      223.62      215.72     35.45 o 
   1  11   3      275.09      237.28      9.17 o 
   2  11   3      546.45      497.85     13.67 o 
   3  11   3     1412.29     1404.23     25.31 o 
   4  11   3       27.00       27.72      3.54 o 
   5  11   3     1730.19     1665.72     25.92 o 
   6  11   3      677.84      538.07     19.95 o 
   7  11   3      101.05       88.04     10.95 o 
   8  11   3       36.77       53.49      8.37 o 
   9  11   3      256.32      236.94     26.98 o 
  10  11   3      476.26      478.54     53.57 o 
  11  11   3      229.14      253.08     29.62 o 
  12  11   3       75.81       80.93     15.80 o 
  13  11   3      378.73      418.79     43.16 o 
  14  11   3       96.32       87.90     17.67 o 
   0  12   3     4419.64     4349.54     53.09 o 
   1  12   3     2826.15     2693.80     27.39 o 
   2  12   3     2094.12     1990.55     28.89 o 
   3  12   3     2235.03     2073.58     42.72 o 
   4  12   3        7.40       10.84      2.29 o 
   5  12   3     1117.89     1081.76     20.26 o 
   6  12   3      401.27      380.68     21.30 o 
   7  12   3      363.17      382.94     27.97 o 
   8  12   3      142.68      163.11     18.14 o 
   9  12   3        5.68       21.44     10.00 o 
  10  12   3      857.37      920.92     39.60 o 
  11  12   3       62.05       64.13     11.71 o 
  12  12   3      129.25      146.00     21.67 o 
  13  12   3      300.15      247.83     38.00 o 
   1  13   3     3872.38     3919.49     59.34 o 
   2  13   3      185.33      178.69     16.77 o 
   3  13   3      214.44      203.06     11.98 o 
   4  13   3       67.16       64.46      8.09 o 
   5  13   3      909.02      902.55     19.74 o 
   6  13   3     1005.51      879.69     31.42 o 
   7  13   3        0.59        8.38      6.66 o 
   8  13   3      815.18      774.15     49.85 o 
   9  13   3      381.74      430.62     46.84 o 
  10  13   3       36.55       30.45      8.81 o 
  11  13   3       39.07       43.86     10.60 o 
  12  13   3      147.85      166.51     24.68 o 
  13  13   3       65.39       94.17     15.44 o 
   0  14   3      228.56      239.29     18.14 o 
   1  14   3      296.02      328.83     20.59 o 
   2  14   3      429.69      408.75     18.96 o 
   3  14   3      394.11      384.30     22.66 o 
   4  14   3        0.26        9.66      3.58 o 
   5  14   3      252.67      236.64     23.81 o 
   6  14   3       41.12       37.73      6.61 o 
   7  14   3       98.29       82.80     12.63 o 
   8  14   3      436.12      441.87     30.75 o 
   9  14   3     3060.21     3122.15     54.88 o 
  10  14   3       39.38       28.87     10.53 o 
  11  14   3     1215.36     1421.86     41.56 o 
  12  14   3       56.39       63.17     14.75 o 
   1  15   3     5224.83     5341.21     96.74 o 
   2  15   3      109.03      123.37     15.10 o 
   3  15   3      450.49      434.68     22.66 o 
   4  15   3       17.20       22.47      5.69 o 
   5  15   3      683.41      704.34     31.63 o 
   6  15   3      656.42      690.47     39.25 o 
   7  15   3     3043.73     3103.53     58.26 o 
   8  15   3       63.20       88.27     13.88 o 
   9  15   3      669.39      691.98     37.53 o 
  10  15   3      159.63      152.85     23.41 o 
  11  15   3      393.42      335.75     54.41 o 
   0  16   3       83.98      100.17     16.22 o 
   1  16   3        0.23       14.41      6.24 o 
   2  16   3        0.27        6.18      5.83 o 
   3  16   3      624.37      650.32     28.32 o 
   4  16   3       78.79       66.67     10.12 o 
   5  16   3      117.03      121.55     16.75 o 
   6  16   3      186.03      184.12     25.49 o 
   7  16   3       11.32       18.30     11.04 o 
   8  16   3       37.96       39.32     10.08 o 
   9  16   3      328.22      312.04     41.46 o 
  10  16   3       38.75       27.46     10.03 o 
   1  17   3      436.80      442.87     26.44 o 
   2  17   3      187.37      185.07     24.08 o 
   3  17   3        0.86       18.24      7.68 o 
   4  17   3       17.66       17.18      6.84 o 
   5  17   3      349.28      363.69     53.12 o 
   6  17   3        4.77       14.78      7.02 o 
   7  17   3        5.02       23.76     11.06 o 
   8  17   3        8.27       20.44      9.92 o 
   9  17   3        0.19       20.11     10.79 o 
   0  18   3       18.28       23.19      8.58 o 
   1  18   3      120.90       92.59     13.81 o 
   2  18   3       41.07       40.06      7.71 o 
   3  18   3       99.01      113.09     18.87 o 
   4  18   3      495.32      431.27     51.88 o 
   5  18   3      143.46      107.83     19.76 o 
   6  18   3        0.07        8.63      8.32 o 
   7  18   3       12.61       11.93     10.44 o 
   8  18   3       35.70       44.19     12.48 o 
   1  19   3       43.99       37.38     10.67 o 
   2  19   3       49.92       49.95      9.49 o 
   3  19   3       18.07       23.79     10.42 o 
   4  19   3       46.65       47.18     12.04 o 
   5  19   3       31.55       28.05      9.28 o 
   6  19   3       20.59       24.76     13.42 o 
   0  20   3      811.39      757.99     93.43 o 
   1  20   3       10.33       13.56      8.76 o 
   2  20   3       71.63       57.29     18.50 o 
   3  20   3      171.94      138.27     25.46 o 
   0   0   4    50192.73    51636.26    860.99 o 
   1   0   4    24422.16    26799.44    277.95 o 
   2   0   4     3870.95     4167.09     65.16 o 
   3   0   4     1030.35      920.10     13.04 o 
   4   0   4     2180.04     1965.77     36.78 o 
   5   0   4     6437.16     7238.84    103.77 o 
   6   0   4    15040.36    17605.58    624.50 o 
   7   0   4     2559.15     2086.05     35.84 o 
   8   0   4     8690.88     8724.96    143.10 o 
   9   0   4      623.33      553.61     23.59 o 
  10   0   4       10.73        9.25      6.51 o 
  11   0   4      261.91      281.36     20.46 o 
  12   0   4     2591.12     2608.95     57.03 o 
  13   0   4      797.69      795.61     40.80 o 
  14   0   4        7.35       12.26      7.55 o 
  15   0   4      755.25      727.04    117.32 o 
  16   0   4     1682.95     1655.30     66.65 o 
   1   1   4    12724.05    14009.91    119.79 o 
   2   1   4     1794.78     2118.12     16.42 o 
   3   1   4     2479.59     2348.09     17.51 o 
   4   1   4       39.63       38.62      3.30 o 
   5   1   4     3384.13     3880.16     46.14 o 
   6   1   4     6150.39     5756.66     68.63 o 
   7   1   4      518.46      553.59     12.25 o 
   8   1   4      193.48      211.55      9.92 o 
   9   1   4      921.24     1016.68     19.85 o 
  10   1   4      855.84      802.08     21.03 o 
  11   1   4       89.82      127.41     14.60 o 
  12   1   4        1.05       15.73      5.73 o 
  13   1   4       14.99       24.07      7.14 o 
  14   1   4      446.14      477.16     24.70 o 
  15   1   4        4.14       24.89     10.52 o 
  16   1   4      290.18      257.50     38.25 o 
   0   2   4    11144.93    12165.78    140.07 o 
   1   2   4       10.11       12.61      1.37 o 
   2   2   4    13210.71    13217.39    242.51 o 
   3   2   4       47.46       60.87      5.18 o 
   4   2   4       10.90       10.30      1.62 o 
   5   2   4     8010.07     8349.71     61.21 o 
   6   2   4     1313.94     1386.70     25.19 o 
   7   2   4     1105.28     1422.01     21.45 o 
   8   2   4     2137.49     1960.03     33.96 o 
   9   2   4       48.43       58.68      8.41 o 
  10   2   4       25.88       51.02      7.15 o 
  11   2   4      519.80      511.02     18.56 o 
  12   2   4        0.29       11.38      6.18 o 
  13   2   4      617.69      586.22     29.66 o 
  14   2   4       44.24       44.43     10.43 o 
  15   2   4      788.29      662.34     34.24 o 
  16   2   4       47.46       50.15     13.22 o 
   1   3   4     5144.67     4716.72     35.94 o 
   2   3   4     7831.80     7704.37     69.91 o 
   3   3   4     8857.82     8768.65     60.34 o 
   4   3   4       61.12       71.40      5.03 o 
   5   3   4       66.85       62.77      5.57 o 
   6   3   4      631.19      481.62      8.36 o 
   7   3   4     2199.57     2023.17     27.58 o 
   8   3   4      634.25      575.42     11.96 o 
   9   3   4      527.16      435.66     11.03 o 
  10   3   4     2018.55     1880.92     30.63 o 
  11   3   4      278.84      224.65     24.06 o 
  12   3   4       32.28       33.41      7.55 o 
  13   3   4      107.63      118.34     15.79 o 
  14   3   4      342.68      359.88     38.76 o 
  15   3   4        1.60       21.51     10.18 o 
  16   3   4        0.99       22.39      9.70 o 
   0   4   4     1057.86      967.31     15.31 o 
   1   4   4       42.08       33.39      2.89 o 
   2   4   4     3053.73     2955.28     28.80 o 
   3   4   4        0.40       15.60      1.62 o 
   4   4   4     1017.77      984.99     13.58 o 
   5   4   4      520.32      586.81     10.26 o 
   6   4   4     2229.51     2018.70     29.54 o 
   7   4   4     2551.10     3118.80     42.42 o 
   8   4   4      131.04      156.75      8.54 o 
   9   4   4     1071.79      962.72     18.03 o 
  10   4   4        5.19       14.24      3.97 o 
  11   4   4     3001.82     3146.72     57.40 o 
  12   4   4       26.51       26.03      6.44 o 
  13   4   4       81.64       91.95     14.02 o 
  14   4   4      218.60      216.42     28.53 o 
  15   4   4      149.13      145.47     20.24 o 
  16   4   4       14.31       29.28      9.10 o 
   1   5   4        0.33        7.84      2.01 o 
   2   5   4     2858.02     3168.27     23.44 o 
   3   5   4      840.32      890.43     12.00 o 
   4   5   4     2597.54     2773.56     28.90 o 
   5   5   4     4024.63     4321.37     41.04 o 
   6   5   4      642.30      695.55     15.01 o 
   7   5   4     2298.11     2351.05     38.01 o 
   8   5   4       14.65       35.17      5.07 o 
   9   5   4       85.90      104.39     12.83 o 
  10   5   4     1629.03     1693.09     35.65 o 
  11   5   4      312.31      263.29     18.04 o 
  12   5   4      452.52      486.05     46.48 o 
  13   5   4      182.99      177.98     22.74 o 
  14   5   4      402.64      400.29     39.86 o 
  15   5   4       12.93       27.35      9.95 o 
  16   5   4      602.75      620.43     47.97 o 
   0   6   4       63.74      135.07      6.00 o 
   1   6   4      601.15      686.15      8.66 o 
   2   6   4       27.21       32.46      2.40 o 
   3   6   4      162.21      285.84      7.16 o 
   4   6   4     3930.34     4429.07     58.37 o 
   5   6   4       14.83       39.97      2.55 o 
   6   6   4      109.40      133.62     13.99 o 
   7   6   4     2799.77     2733.71     45.31 o 
   8   6   4       61.97       52.49      6.90 o 
   9   6   4     1090.76     1122.91     28.91 o 
  10   6   4       23.69       26.04      5.82 o 
  11   6   4     1881.82     1866.36     44.93 o 
  12   6   4      122.38      157.47     20.49 o 
  13   6   4      145.62      183.30     25.37 o 
  14   6   4       27.21       40.33     10.36 o 
  15   6   4      163.25      161.88     27.88 o 
  16   6   4       16.03       30.97     10.38 o 
   1   7   4     5640.32     5361.49     35.98 o 
   2   7   4     1111.28     1112.98     18.20 o 
   3   7   4     5502.96     5222.54     48.08 o 
   4   7   4      267.04      285.97      6.61 o 
   5   7   4     1384.44     1263.68     21.35 o 
   6   7   4     1668.57     1635.51     27.85 o 
   7   7   4     1449.54     1532.36     32.44 o 
   8   7   4        7.19       21.92      4.73 o 
   9   7   4        6.83       18.69      4.17 o 
  10   7   4      558.63      520.46     21.47 o 
  11   7   4     1367.06     1443.17     29.12 o 
  12   7   4       66.35       68.08      9.84 o 
  13   7   4      298.53      309.85     37.08 o 
  14   7   4      453.97      561.90     61.73 o 
  15   7   4        2.24       11.53     10.04 o 
   0   8   4        7.04       12.49      3.11 o 
   1   8   4       35.30       42.10      4.33 o 
   2   8   4      133.94      140.08      6.64 o 
   3   8   4     1541.66     1740.92     23.54 o 
   4   8   4     2521.87     2223.24     26.14 o 
   5   8   4     3254.37     3333.90     25.03 o 
   6   8   4      401.71      427.32     12.67 o 
   7   8   4       48.62       79.69     10.16 o 
   8   8   4       18.19       22.50      5.52 o 
   9   8   4      486.17      446.97     29.70 o 
  10   8   4      530.46      558.94     35.03 o 
  11   8   4      656.86      722.39     38.23 o 
  12   8   4     1150.08     1226.11     32.63 o 
  13   8   4       14.44       18.64      8.86 o 
  14   8   4      259.09      280.03     33.69 o 
  15   8   4      158.42      143.93     22.69 o 
   1   9   4     3207.02     3456.43     37.55 o 
   2   9   4    11092.64    11065.90    106.21 o 
   3   9   4      542.00      495.34      8.50 o 
   4   9   4      513.94      535.59      9.71 o 
   5   9   4       27.70       50.64      4.95 o 
   6   9   4     1385.39     1356.33     26.08 o 
   7   9   4     1158.79     1111.58     25.66 o 
   8   9   4      584.19      576.12     20.65 o 
   9   9   4      281.27      259.91     19.37 o 
  10   9   4     1248.76     1360.91     36.80 o 
  11   9   4       76.40       56.46      8.41 o 
  12   9   4       12.97       16.40      7.97 o 
  13   9   4      100.27      123.53     16.10 o 
  14   9   4       41.88       69.03     13.49 o 
  15   9   4       15.27        9.61      9.38 o 
   0  10   4     1252.96     1288.14     22.18 o 
   1  10   4      231.01      218.46      7.55 o 
   2  10   4      676.58      591.23     12.84 o 
   3  10   4      191.84      156.36     10.44 o 
   4  10   4     2357.26     2241.10     30.98 o 
   5  10   4     2151.84     2081.02     32.01 o 
   6  10   4      174.20      157.40     16.57 o 
   7  10   4      281.56      242.00     12.02 o 
   8  10   4     1040.55     1033.90     23.03 o 
   9  10   4      927.71     1040.86     34.49 o 
  10  10   4        0.01        6.25      9.13 o 
  11  10   4     1207.90     1332.57     38.24 o 
  12  10   4      420.69      481.23     46.91 o 
  13  10   4      367.44      412.14     47.55 o 
  14  10   4      323.44      261.78     41.09 o 
   1  11   4        3.31       23.89      3.48 o 
   2  11   4      911.13      750.36     14.16 o 
   3  11   4      386.96      385.03     15.32 o 
   4  11   4      387.68      357.55     11.18 o 
   5  11   4      182.93      142.85     11.70 o 
   6  11   4       16.19       13.41      2.95 o 
   7  11   4      732.64      684.80     19.74 o 
   8  11   4      193.85      182.51     20.37 o 
   9  11   4      152.68      144.66     18.49 o 
  10  11   4       43.70       42.06      9.12 o 
  11  11   4      219.95      230.28     29.53 o 
  12  11   4      131.99      126.30     16.61 o 
  13  11   4       28.33       34.54      8.56 o 
  14  11   4      102.32      122.93     18.06 o 
   0  12   4     1007.94     1009.52     30.41 o 
   1  12   4       19.54       14.94      2.86 o 
   2  12   4      505.88      571.97     17.56 o 
   3  12   4      325.15      347.08     16.03 o 
   4  12   4     1305.35     1121.35     36.82 o 
   5  12   4      906.76      826.95     20.12 o 
   6  12   4      105.78      112.18     14.24 o 
   7  12   4      943.63      860.44     25.28 o 
   8  12   4      819.69      798.23     30.39 o 
   9  12   4      430.11      419.47     38.44 o 
  10  12   4        7.70       13.81      8.56 o 
  11  12   4      121.10       84.99     14.73 o 
  12  12   4      314.16      307.86     36.51 o 
  13  12   4      200.77      171.49     26.97 o 
   1  13   4     1178.70      964.08     39.48 o 
   2  13   4       16.39       22.32      4.60 o 
   3  13   4      996.37      997.71     16.78 o 
   4  13   4      319.48      300.55     25.96 o 
   5  13   4     1068.34     1163.41     26.69 o 
   6  13   4      816.92      731.33     20.11 o 
   7  13   4      510.31      544.66     24.43 o 
   8  13   4        0.31       13.66      7.81 o 
   9  13   4      389.31      386.85     37.74 o 
  10  13   4      129.87      113.29     16.04 o 
  11  13   4       11.67       19.18     10.63 o 
  12  13   4      270.98      256.50     36.81 o 
  13  13   4       28.60       18.61     10.00 o 
   0  14   4      382.63      289.04     19.26 o 
   1  14   4       48.26       45.49      6.57 o 
   2  14   4       29.60       37.31      6.40 o 
   3  14   4       29.08       22.20      4.91 o 
   4  14   4      112.08      125.03     13.46 o 
   5  14   4       22.38       19.78      4.91 o 
   6  14   4       27.82       33.82      7.64 o 
   7  14   4       29.84       24.39      7.92 o 
   8  14   4      477.23      511.39     55.52 o 
   9  14   4      237.01      220.96     26.75 o 
  10  14   4       50.65       54.89     12.55 o 
  11  14   4      267.12      187.53     28.07 o 
  12  14   4        3.57       16.91      9.02 o 
   1  15   4     1156.07     1168.63     31.27 o 
   2  15   4       86.38      103.73     13.07 o 
   3  15   4     1248.44     1247.08     33.85 o 
   4  15   4       54.88       56.77      8.58 o 
   5  15   4      904.66      841.81     33.54 o 
   6  15   4      267.91      263.01     30.98 o 
   7  15   4       84.00       76.38     15.08 o 
   8  15   4       49.40       58.93      9.70 o 
   9  15   4      127.17      141.99     19.96 o 
  10  15   4       68.05       38.88     10.50 o 
  11  15   4       61.65       68.89     14.48 o 
   0  16   4      474.45      537.60     35.95 o 
   1  16   4        1.17       18.59      7.25 o 
   2  16   4      163.39      172.36     19.47 o 
   3  16   4        2.06       12.05      7.24 o 
   4  16   4        4.24       12.69      9.40 o 
   5  16   4       43.34       68.80     11.23 o 
   6  16   4       33.04       34.80      8.90 o 
   7  16   4      247.98      256.49     31.73 o 
   8  16   4        1.46       11.37     10.32 o 
   9  16   4      280.53      299.99     35.86 o 
  10  16   4        0.02       18.69      9.24 o 
   1  17   4      348.95      368.17     39.17 o 
   2  17   4      190.37      209.84     26.14 o 
   3  17   4     1242.59     1303.92     33.73 o 
   4  17   4      157.48      134.09     21.70 o 
   5  17   4      721.81      733.96     45.85 o 
   6  17   4      576.56      596.48     49.59 o 
   7  17   4      979.13     1004.29     56.90 o 
   8  17   4       36.99       37.98      9.32 o 
   9  17   4       17.34       37.13     11.01 o 
   0  18   4      187.02      203.37     34.35 o 
   1  18   4       35.67       47.44      8.89 o 
   2  18   4       65.22       55.20     10.97 o 
   3  18   4      120.23       93.49     12.89 o 
   4  18   4       68.09       66.00     12.79 o 
   5  18   4       20.18       16.12      7.82 o 
   6  18   4        8.82        9.27      8.64 o 
   7  18   4        0.10        8.33     10.28 o 
   8  18   4      611.33      614.50    104.69 o 
   1  19   4      604.84      586.81     30.63 o 
   2  19   4      558.22      559.83     32.31 o 
   3  19   4        3.11       10.79     10.63 o 
   4  19   4       12.59       20.83     12.63 o 
   5  19   4        8.16       19.94     10.27 o 
   6  19   4      107.11      132.85     24.73 o 
   0  20   4      189.06      162.25     44.39 o 
   1  20   4       76.89       58.52     15.69 o 
   2  20   4        4.43       15.65     14.41 o 
   3  20   4      408.02      342.10     73.17 o 
   1   1   5    13627.87    13908.54    138.93 o 
   2   1   5     4123.58     4236.12     40.05 o 
   3   1   5      989.04     1229.91     10.85 o 
   4   1   5     2641.15     2928.81     24.21 o 
   5   1   5     8440.75     9067.22    105.15 o 
   6   1   5       37.85       25.28      3.57 o 
   7   1   5      642.64      458.11     10.36 o 
   8   1   5       69.18       91.84     10.71 o 
   9   1   5      420.03      329.85     12.65 o 
  10   1   5      275.90      238.96     16.22 o 
  11   1   5      170.13      180.53     19.45 o 
  12   1   5       22.90       35.44      7.50 o 
  13   1   5      153.53      130.15     16.77 o 
  14   1   5        0.00       10.45      7.86 o 
  15   1   5       95.61      113.33     18.24 o 
  16   1   5       23.51       32.12     13.21 o 
   0   2   5     8322.64     9348.34    130.70 o 
   1   2   5        1.09       27.41      2.43 o 
   2   2   5     2538.32     2501.03     22.98 o 
   3   2   5     8694.37     8733.16     62.26 o 
   4   2   5     2588.43     2888.08     24.59 o 
   5   2   5      588.20      692.60     10.16 o 
   6   2   5     6171.18     6901.94     83.14 o 
   7   2   5      380.37      470.00     12.79 o 
   8   2   5      149.81      171.80     10.72 o 
   9   2   5     4752.29     4943.73     51.20 o 
  10   2   5       99.06       95.67     11.98 o 
  11   2   5     1292.85     1304.01     26.72 o 
  12   2   5       91.75       76.53     10.41 o 
  13   2   5       12.50       19.31      5.85 o 
  14   2   5       49.59       52.81      9.41 o 
  15   2   5      156.02      167.24     22.62 o 
  16   2   5       62.99       65.00     12.79 o 
   1   3   5      454.79      245.97      3.53 o 
   2   3   5      754.88      706.47      7.77 o 
   3   3   5       89.02      120.79      7.09 o 
   4   3   5     4261.31     4413.98     26.85 o 
   5   3   5       77.17       30.56      3.09 o 
   6   3   5      330.44      305.99      8.33 o 
   7   3   5     1555.71     1458.68     24.37 o 
   8   3   5      401.90      478.93     12.99 o 
   9   3   5      973.30      870.10     18.03 o 
  10   3   5      227.29      235.26     15.35 o 
  11   3   5       92.09      112.15     13.10 o 
  12   3   5        2.65       19.16      5.91 o 
  13   3   5      343.96      348.05     25.90 o 
  14   3   5        2.32       10.72      8.96 o 
  15   3   5      700.94      720.22     54.12 o 
  16   3   5       61.63       55.75     14.86 o 
   0   4   5     6330.60     6877.82     86.76 o 
   1   4   5      185.41      120.53      4.01 o 
   2   4   5     2268.16     2349.98     24.57 o 
   3   4   5      903.90     1155.77     12.64 o 
   4   4   5     6532.86     7228.95     60.07 o 
   5   4   5     6543.44     6217.57     84.71 o 
   6   4   5     1016.51     1074.94     19.20 o 
   7   4   5      719.64      695.47     15.27 o 
   8   4   5       78.70       90.52      9.89 o 
   9   4   5      408.52      414.38     17.05 o 
  10   4   5        0.62        8.40      3.01 o 
  11   4   5      516.05      456.82     18.35 o 
  12   4   5       13.72       22.66      5.96 o 
  13   4   5     1882.70     2031.07     46.10 o 
  14   4   5       82.59       84.75     12.48 o 
  15   4   5      730.69      779.64     80.78 o 
  16   4   5      597.95      520.13     68.84 o 
   1   5   5      666.01      762.41     10.82 o 
   2   5   5     1139.35     1121.34     12.10 o 
   3   5   5    17382.51    17740.82    131.87 o 
   4   5   5      605.38      648.34     12.61 o 
   5   5   5    11422.61    11347.98    134.95 o 
   6   5   5     4051.79     4376.79     47.16 o 
   7   5   5      288.68      239.46      5.97 o 
   8   5   5       94.93      118.44     12.61 o 
   9   5   5        4.58       11.02      4.49 o 
  10   5   5      211.45      190.55     21.30 o 
  11   5   5     1274.72     1205.55     30.39 o 
  12   5   5       26.98       20.66      6.15 o 
  13   5   5       49.84       59.83     11.35 o 
  14   5   5      181.81      179.92     24.84 o 
  15   5   5      170.55      207.89     29.01 o 
  16   5   5       11.14       31.86      9.61 o 
   0   6   5       90.24       84.31      8.48 o 
   1   6   5      758.45      659.87      7.66 o 
   2   6   5       17.18       34.38      3.14 o 
   3   6   5        8.24       49.71      4.68 o 
   4   6   5     4307.30     4548.64     53.11 o 
   5   6   5     1164.58      983.77     18.57 o 
   6   6   5      266.44      259.67     10.70 o 
   7   6   5     5680.48     5282.41     94.66 o 
   8   6   5     1251.36     1291.13     27.44 o 
   9   6   5        2.49       18.11      5.50 o 
  10   6   5       79.92      119.33     14.30 o 
  11   6   5       51.37       56.72      9.84 o 
  12   6   5      815.02      810.26     33.22 o 
  13   6   5     2703.64     2798.41     61.01 o 
  14   6   5        4.04       17.29     10.06 o 
  15   6   5      171.99      162.97     26.62 o 
  16   6   5       25.99       30.81      8.64 o 
   1   7   5      311.47      211.49      5.94 o 
   2   7   5      261.86      194.29      6.67 o 
   3   7   5      311.48      338.43      8.27 o 
   4   7   5     3682.28     3903.35     41.12 o 
   5   7   5      727.27      921.69     18.13 o 
   6   7   5        0.52        9.68      3.55 o 
   7   7   5     3032.77     2874.18     44.31 o 
   8   7   5       15.44       23.69      5.25 o 
   9   7   5      841.08      838.32     19.54 o 
  10   7   5       42.68       40.64      7.69 o 
  11   7   5       55.56       71.60     10.65 o 
  12   7   5        3.54       25.41      8.39 o 
  13   7   5      158.79      184.84     22.67 o 
  14   7   5       10.59       29.72      9.03 o 
  15   7   5      328.12      311.04     37.65 o 
   0   8   5      183.68      180.87     14.45 o 
   1   8   5      417.73      428.09      8.21 o 
   2   8   5      139.14      166.95      6.15 o 
   3   8   5      732.93      679.18     11.52 o 
   4   8   5       97.57      136.28     12.34 o 
   5   8   5     1860.35     1826.86     24.47 o 
   6   8   5       39.22       35.78      5.06 o 
   7   8   5      849.98      898.59     20.40 o 
   8   8   5      190.53      189.83     14.80 o 
   9   8   5      385.91      413.82     23.49 o 
  10   8   5      281.16      240.75     19.71 o 
  11   8   5      377.87      374.21     40.02 o 
  12   8   5       50.70       45.01     10.09 o 
  13   8   5      596.29      579.71     65.56 o 
  14   8   5       34.86       31.90     11.49 o 
  15   8   5        0.09       17.88      8.99 o 
   1   9   5      781.73      659.04     14.31 o 
   2   9   5      574.33      677.25     11.71 o 
   3   9   5      806.33      802.27     19.76 o 
   4   9   5       17.04       18.85      2.75 o 
   5   9   5       87.75       90.88      7.75 o 
   6   9   5      220.65      201.88     19.20 o 
   7   9   5        1.51       12.01      5.09 o 
   8   9   5     1126.24     1041.98     25.03 o 
   9   9   5      341.54      327.70     22.49 o 
  10   9   5      808.44      751.16     45.79 o 
  11   9   5        1.39       16.01      8.80 o 
  12   9   5      347.68      342.52     35.91 o 
  13   9   5     1066.09     1140.85     43.59 o 
  14   9   5      101.01       84.24     14.39 o 
  15   9   5      247.68      231.61     32.19 o 
   0  10   5     8497.17     9110.12    138.50 o 
   1  10   5      135.84      157.03      8.98 o 
   2  10   5     1466.34     1502.04     19.82 o 
   3  10   5       86.70       94.97      8.76 o 
   4  10   5      399.74      403.75     11.90 o 
   5  10   5      724.19      645.28     19.85 o 
   6  10   5      914.99      898.06     24.40 o 
   7  10   5     2384.01     2303.64     48.17 o 
   8  10   5      884.96      928.49     24.86 o 
   9  10   5      156.74      189.69     19.56 o 
  10  10   5       89.62       95.46     13.30 o 
  11  10   5      210.48      246.07     28.65 o 
  12  10   5       37.77       31.62     10.00 o 
  13  10   5      451.25      423.98     44.50 o 
  14  10   5       43.64       49.96     12.25 o 
   1  11   5     9796.74     9733.80    154.83 o 
   2  11   5        7.89       12.65      2.80 o 
   3  11   5     2210.09     2229.38     40.54 o 
   4  11   5       59.75       45.00      6.22 o 
   5  11   5      172.43      149.70     10.06 o 
   6  11   5      336.00      293.69     17.07 o 
   7  11   5      551.01      638.44     20.71 o 
   8  11   5      154.27      183.02     19.25 o 
   9  11   5     1062.10     1154.96     33.00 o 
  10  11   5      518.71      530.53     54.78 o 
  11  11   5       49.70       60.40     11.00 o 
  12  11   5        0.37        5.82      8.80 o 
  13  11   5       40.62       27.31      8.06 o 
  14  11   5      545.03      463.48     56.90 o 
   0  12   5     1430.23     1421.30     32.07 o 
   1  12   5     1418.18     1320.18     22.23 o 
   2  12   5      904.46      948.92     17.89 o 
   3  12   5     1142.81      981.07     22.58 o 
   4  12   5      361.45      413.36     16.49 o 
   5  12   5       18.95       46.33      6.44 o 
   6  12   5     1834.67     1898.79     47.24 o 
   7  12   5       13.68       15.67      5.02 o 
   8  12   5       25.13       28.58      7.28 o 
   9  12   5     4164.53     4435.48     66.85 o 
  10  12   5      239.04      225.40     26.59 o 
  11  12   5     1623.02     1740.51     34.74 o 
  12  12   5        0.14       16.91     10.38 o 
  13  12   5       15.55       34.26      9.91 o 
   1  13   5       20.94       18.61      3.89 o 
   2  13   5     1267.96     1242.59     22.69 o 
   3  13   5      162.86      166.06     11.34 o 
   4  13   5        0.96        7.48      2.73 o 
   5  13   5      263.31      248.96     19.01 o 
   6  13   5       66.07       85.85     11.75 o 
   7  13   5      380.62      332.09     21.62 o 
   8  13   5      200.04      210.52     24.46 o 
   9  13   5        5.48       24.57      8.47 o 
  10  13   5       29.11       39.78      9.99 o 
  11  13   5       92.36      102.06     17.48 o 
  12  13   5        1.45       21.23      9.65 o 
   0  14   5       93.22      120.42     20.55 o 
   1  14   5      345.09      358.87     19.18 o 
   2  14   5        2.96        7.70      5.14 o 
   3  14   5      841.34      881.00     23.40 o 
   4  14   5       86.79       73.33     10.84 o 
   5  14   5      447.81      464.79     24.74 o 
   6  14   5       32.33       35.30      6.74 o 
   7  14   5      189.34      224.82     25.16 o 
   8  14   5      430.13      426.11     54.47 o 
   9  14   5       68.40       53.41     11.83 o 
  10  14   5      117.31      103.88     20.07 o 
  11  14   5       12.50       11.19      9.28 o 
  12  14   5      149.34      126.64     21.82 o 
   1  15   5       46.08       50.20      7.29 o 
   2  15   5       66.80       69.81     10.68 o 
   3  15   5      616.57      642.57     27.19 o 
   4  15   5      533.48      492.09     23.99 o 
   5  15   5     2065.48     2165.53     52.27 o 
   6  15   5      186.54      193.92     23.74 o 
   7  15   5       36.30       43.31     10.69 o 
   8  15   5        1.56        9.37      9.05 o 
   9  15   5        0.74       15.19      8.93 o 
  10  15   5       11.62       15.28     10.37 o 
  11  15   5     1261.79     1349.31     53.06 o 
   0  16   5     1274.37     1252.65     37.53 o 
   1  16   5     1087.11     1216.12     31.39 o 
   2  16   5     1200.01     1242.52     26.17 o 
   3  16   5        5.76       14.95      6.08 o 
   4  16   5      595.32      611.95     53.49 o 
   5  16   5       16.32       28.56      9.25 o 
   6  16   5      141.88      139.01     17.40 o 
   7  16   5       16.96       32.90     10.99 o 
   8  16   5       47.15       43.22     11.64 o 
   9  16   5      883.45      962.80     72.51 o 
  10  16   5      381.62      320.92     52.45 o 
   1  17   5     1907.00     2008.81     33.01 o 
   2  17   5       49.91       52.29     11.28 o 
   3  17   5      531.35      493.10     33.97 o 
   4  17   5      250.43      261.85     34.31 o 
   5  17   5      651.40      627.42     46.10 o 
   6  17   5      125.66      134.20     24.20 o 
   7  17   5      907.08      947.85     43.55 o 
   8  17   5       95.56       79.89     15.69 o 
   9  17   5       94.32      108.36     16.60 o 
   0  18   5      149.33      209.16     38.20 o 
   1  18   5       38.76       47.98      9.81 o 
   2  18   5       22.81       41.66      9.99 o 
   3  18   5      680.33      650.67     30.81 o 
   4  18   5      121.87      113.80     17.07 o 
   5  18   5      364.96      366.59     53.62 o 
   6  18   5      171.49      146.83     23.78 o 
   7  18   5      224.34      243.19     36.92 o 
   1  19   5      495.93      426.77     52.42 o 
   2  19   5       86.25       73.15     14.06 o 
   3  19   5       81.99       71.17     16.27 o 
   4  19   5        6.67        9.44     11.69 o 
   5  19   5      143.79      125.37     26.57 o 
   0  20   5      213.72      172.19     40.25 o 
   1  20   5       14.13       25.00      9.89 o 
   2  20   5        1.14       15.34      8.87 o 
   0   0   6       66.44      240.43      9.24 o 
   1   0   6       23.48       16.59      2.23 o 
   2   0   6     3768.62     3826.00     36.03 o 
   3   0   6      214.33      161.83      7.18 o 
   4   0   6    10323.14    10140.05    149.08 o 
   5   0   6     9637.95    10465.69    107.24 o 
   6   0   6      967.81     1077.70     27.27 o 
   7   0   6      837.63      721.43     21.41 o 
   8   0   6       91.23       67.87     11.00 o 
   9   0   6     1517.29     1614.87     55.39 o 
  10   0   6       22.21       32.65     10.09 o 
  11   0   6     1315.10     1229.31     45.42 o 
  12   0   6      882.91      962.33     33.76 o 
  13   0   6      300.82      307.66     48.16 o 
  14   0   6      308.00      233.10     44.32 o 
  15   0   6      890.70      949.00     63.26 o 
  16   0   6       38.44       43.22     13.59 o 
   1   1   6     2176.18     2092.08     15.21 o 
   2   1   6    19839.24    19045.37    153.08 o 
   3   1   6     4219.45     4057.60     38.54 o 
   4   1   6     4189.07     4057.70     34.82 o 
   5   1   6     2530.68     2462.57     25.30 o 
   6   1   6      260.58      377.04      7.95 o 
   7   1   6      191.97      198.01      9.72 o 
   8   1   6      902.36      871.46     21.97 o 
   9   1   6        0.99       27.75      4.83 o 
  10   1   6     3541.63     3423.07     59.01 o 
  11   1   6       35.60       30.12      6.21 o 
  12   1   6      730.93      682.86     24.42 o 
  13   1   6       11.01       22.50      5.07 o 
  14   1   6      316.64      279.04     33.96 o 
  15   1   6       60.94       65.60     12.48 o 
  16   1   6      388.30      364.70     66.53 o 
   0   2   6      925.72     1198.53     15.21 o 
   1   2   6      169.21      130.89      3.87 o 
   2   2   6     1773.71     1852.82     19.05 o 
   3   2   6     3506.53     3875.75     24.67 o 
   4   2   6     1512.82     1083.05     12.84 o 
   5   2   6      672.35      670.76     12.51 o 
   6   2   6     2271.31     2534.56     32.55 o 
   7   2   6     3130.19     3119.01     34.79 o 
   8   2   6      959.20      907.66     21.73 o 
   9   2   6       41.72       36.34      5.75 o 
  10   2   6      796.09      779.51     18.27 o 
  11   2   6      287.13      303.38     29.63 o 
  12   2   6     1067.19      996.03     23.08 o 
  13   2   6      152.49      143.33     17.78 o 
  14   2   6       80.69       91.95     12.75 o 
  15   2   6      245.47      264.11     35.32 o 
  16   2   6      439.31      437.18     55.10 o 
   1   3   6      946.57      846.27      8.49 o 
   2   3   6     4885.48     4503.57     37.12 o 
   3   3   6     1827.27     1667.03     19.35 o 
   4   3   6     5260.11     5669.03     63.21 o 
   5   3   6     8098.15     8275.80    111.73 o 
   6   3   6     3279.24     3054.41     56.13 o 
   7   3   6      874.08      884.64     18.27 o 
   8   3   6      119.75      130.09     11.18 o 
   9   3   6      224.89      267.12     13.67 o 
  10   3   6      833.83      726.93     24.68 o 
  11   3   6      571.68      549.95     21.46 o 
  12   3   6      121.69      109.13     13.58 o 
  13   3   6       48.44       62.07     10.70 o 
  14   3   6      365.30      382.00     41.99 o 
  15   3   6       27.56       43.96     10.01 o 
  16   3   6        0.87       19.05     10.95 o 
   0   4   6     4165.92     4554.62     32.39 o 
   1   4   6       36.64       61.29      3.02 o 
   2   4   6     1618.71     1771.85     17.68 o 
   3   4   6     2402.56     2644.76     40.70 o 
   4   4   6     1380.77     1307.44     19.34 o 
   5   4   6     1215.30     1665.56     25.48 o 
   6   4   6     5344.18     5737.55     45.72 o 
   7   4   6     1646.48     1703.18     24.59 o 
   8   4   6      334.82      335.69     11.46 o 
   9   4   6      609.16      460.38     16.44 o 
  10   4   6        6.32       20.61      4.80 o 
  11   4   6      364.24      423.00     23.07 o 
  12   4   6       26.87       39.46      7.29 o 
  13   4   6      266.22      294.66     31.39 o 
  14   4   6      130.89      121.87     16.71 o 
  15   4   6       83.47       88.76     14.23 o 
  16   4   6        0.90       16.81      9.08 o 
   1   5   6      422.41      365.62      8.04 o 
   2   5   6     9250.32    10016.50     81.59 o 
   3   5   6        2.25       10.25      1.87 o 
   4   5   6       92.36      116.67      9.62 o 
   5   5   6     4204.49     4418.69     50.12 o 
   6   5   6     4547.79     4499.98     42.10 o 
   7   5   6      314.19      304.01     10.25 o 
   8   5   6      423.01      405.62     12.02 o 
   9   5   6      614.32      605.46     17.32 o 
  10   5   6     1144.54      976.46     55.71 o 
  11   5   6      295.44      297.64     23.43 o 
  12   5   6       38.59       45.97      7.89 o 
  13   5   6       96.77      138.90     17.79 o 
  14   5   6       17.90       25.93      8.48 o 
  15   5   6      460.37      454.42     53.56 o 
  16   5   6       76.59       89.08     14.56 o 
   0   6   6    11517.02    12789.48    147.39 o 
   1   6   6      870.36      927.41     16.94 o 
   2   6   6      350.46      265.97      5.74 o 
   3   6   6     1413.12     1397.59     21.24 o 
   4   6   6      140.41      105.46      8.96 o 
   5   6   6     2138.65     2326.09     27.74 o 
   6   6   6        1.53       14.60      3.37 o 
   7   6   6        6.10       18.36      3.51 o 
   8   6   6     1297.41     1206.21     26.84 o 
   9   6   6     2163.78     2290.09     51.05 o 
  10   6   6      947.06      846.20     26.30 o 
  11   6   6     1940.26     1916.59     43.42 o 
  12   6   6       72.66       82.07     13.09 o 
  13   6   6      295.51      333.53     35.83 o 
  14   6   6       95.95       85.51     13.45 o 
  15   6   6      494.59      603.61     49.80 o 
   1   7   6      960.25      787.25     17.23 o 
   2   7   6      879.41      746.76     16.14 o 
   3   7   6     1333.37     1262.20     20.69 o 
   4   7   6      171.34      171.59      7.71 o 
   5   7   6       68.33       59.03      5.88 o 
   6   7   6     2031.27     1826.26     27.58 o 
   7   7   6      903.76      888.65     17.86 o 
   8   7   6     2393.76     2328.53     42.05 o 
   9   7   6        5.59       15.64      6.38 o 
  10   7   6       27.05       39.07      7.75 o 
  11   7   6       56.82       56.44      9.43 o 
  12   7   6       70.88       85.39     12.85 o 
  13   7   6       15.93       15.30      7.91 o 
  14   7   6     1243.47     1369.14     39.77 o 
  15   7   6      152.66      139.91     20.95 o 
   0   8   6     2685.75     2579.55     53.43 o 
   1   8   6      809.58      846.80     17.94 o 
   2   8   6     1567.23     1558.77     26.74 o 
   3   8   6      445.00      499.96      9.04 o 
   4   8   6      190.58      115.98      9.14 o 
   5   8   6      120.18      113.96      9.51 o 
   6   8   6      263.95      229.99      7.53 o 
   7   8   6      672.32      618.82     15.99 o 
   8   8   6     2243.66     2256.01     48.82 o 
   9   8   6      464.90      518.02     25.09 o 
  10   8   6      156.67      172.39     21.18 o 
  11   8   6      109.83      118.11     15.02 o 
  12   8   6      116.96      130.97     17.39 o 
  13   8   6       10.99       27.57      9.12 o 
  14   8   6       29.92       33.63     10.72 o 
  15   8   6      101.48      117.57     19.26 o 
   1   9   6     1999.05     1874.82     30.80 o 
   2   9   6     1108.19      872.39     22.06 o 
   3   9   6     1843.68     1730.07     21.58 o 
   4   9   6     2241.38     2284.15     33.59 o 
   5   9   6     1851.69     1821.94     41.65 o 
   6   9   6     1318.54     1192.11     17.29 o 
   7   9   6     1086.75     1007.00     21.48 o 
   8   9   6     4507.62     4533.59     57.92 o 
   9   9   6      204.09      195.63     19.62 o 
  10   9   6     3059.65     3288.11     65.80 o 
  11   9   6       25.59       28.27      7.51 o 
  12   9   6       90.71      103.39     13.80 o 
  13   9   6      320.19      316.49     40.87 o 
  14   9   6      602.46      570.97     84.69 o 
   0  10   6     5143.17     5214.63     94.67 o 
   1  10   6      585.37      539.65     12.62 o 
   2  10   6      453.97      414.47     12.92 o 
   3  10   6     1885.28     1738.36     31.33 o 
   4  10   6     1372.54     1227.93     19.94 o 
   5  10   6       22.03        9.73      2.78 o 
   6  10   6        1.09        4.46      2.29 o 
   7  10   6      121.90      111.99     13.36 o 
   8  10   6      731.32      716.55     26.02 o 
   9  10   6       63.43       71.18     11.84 o 
  10  10   6      227.80      231.42     29.24 o 
  11  10   6      173.92      164.72     19.11 o 
  12  10   6      786.10      912.29     49.47 o 
  13  10   6      351.23      311.07     41.91 o 
  14  10   6        6.32       17.93      9.59 o 
   1  11   6      614.28      677.58     13.54 o 
   2  11   6     2032.44     2142.72     43.48 o 
   3  11   6     1050.26      965.78     18.46 o 
   4  11   6      363.81      359.37     12.91 o 
   5  11   6      274.52      280.84     13.08 o 
   6  11   6      157.01      120.91      7.85 o 
   7  11   6      190.36      186.85     19.87 o 
   8  11   6      163.74      144.84     17.26 o 
   9  11   6       99.42      115.08     14.67 o 
  10  11   6        7.47       15.78      9.34 o 
  11  11   6     1102.33     1141.15     44.75 o 
  12  11   6       98.01       96.24     13.51 o 
  13  11   6      227.71      224.70     31.70 o 
  14  11   6       74.39      102.95     46.77 o 
   0  12   6      312.79      299.65     36.70 o 
   1  12   6     1055.94     1010.76     25.11 o 
   2  12   6     6659.50     6999.00    136.01 o 
   3  12   6      810.12      708.10     34.13 o 
   4  12   6     3449.46     3350.82     49.56 o 
   5  12   6       74.74       64.91      8.61 o 
   6  12   6       19.82       30.68      5.57 o 
   7  12   6      607.84      574.67     25.21 o 
   8  12   6      458.76      422.25     34.30 o 
   9  12   6        3.30       17.86      7.33 o 
  10  12   6      665.21      655.60     35.46 o 
  11  12   6        2.25       20.59      9.84 o 
  12  12   6      587.92      701.80     59.90 o 
  13  12   6      482.10      452.38     59.58 o 
   1  13   6      441.44      465.61     27.98 o 
   2  13   6     3201.69     3143.02     53.86 o 
   3  13   6     3833.49     3880.49     62.22 o 
   4  13   6        2.78        8.14      4.32 o 
   5  13   6      390.96      389.86     18.76 o 
   6  13   6      291.53      308.00     29.19 o 
   7  13   6      783.72      716.68     39.64 o 
   8  13   6      138.18      140.72     18.39 o 
   9  13   6      210.17      212.21     26.34 o 
  10  13   6      117.73      103.33     17.63 o 
  11  13   6       67.40       75.51     12.56 o 
  12  13   6      437.10      411.30     54.80 o 
   0  14   6     1517.45     1543.67     56.95 o 
   1  14   6       15.42       24.73      6.46 o 
   2  14   6       11.13       10.37      6.80 o 
   3  14   6        0.05       12.72      5.07 o 
   4  14   6       44.50       38.48      7.79 o 
   5  14   6       30.55       39.03      8.44 o 
   6  14   6     1133.57     1151.99     37.44 o 
   7  14   6       27.80       28.36      8.33 o 
   8  14   6      321.47      372.29     41.42 o 
   9  14   6       26.42       42.50      9.81 o 
  10  14   6        1.62        6.97      9.74 o 
  11  14   6      220.74      225.13     28.88 o 
  12  14   6      102.07       54.35     42.33 o 
   1  15   6        5.70       32.86      7.43 o 
   2  15   6      185.34      209.34     22.48 o 
   3  15   6      399.88      354.06     30.53 o 
   4  15   6       49.20       50.06      9.05 o 
   5  15   6        0.22        8.57      7.80 o 
   6  15   6       42.56       75.40     13.14 o 
   7  15   6      215.98      236.81     31.59 o 
   8  15   6      130.77      145.39     22.11 o 
   9  15   6      196.79      215.42     27.80 o 
  10  15   6      127.48      138.38     27.39 o 
  11  15   6       92.75       73.22     15.06 o 
   0  16   6      691.30      720.41     54.19 o 
   1  16   6        0.59       11.40      7.98 o 
   2  16   6      234.85      291.85     28.78 o 
   3  16   6       13.76       21.21      7.40 o 
   4  16   6      839.14      979.90     31.51 o 
   5  16   6       44.90       44.90     11.33 o 
   6  16   6      393.18      391.31     45.45 o 
   7  16   6      601.31      581.45     65.93 o 
   8  16   6       13.36       21.79     10.13 o 
   9  16   6      128.27      116.23     20.12 o 
  10  16   6       19.34       24.23     11.39 o 
   1  17   6      263.48      257.95     30.76 o 
   2  17   6        7.20       30.15      9.78 o 
   3  17   6        5.49       17.74      6.55 o 
   4  17   6       73.82       72.07     11.54 o 
   5  17   6       27.20       30.74     11.99 o 
   6  17   6       10.62       29.99      8.55 o 
   7  17   6       32.63       40.54     12.68 o 
   8  17   6        6.09       15.41      8.48 o 
   0  18   6     1271.92     1361.96     55.88 o 
   1  18   6      125.86      122.77     17.72 o 
   2  18   6      276.18      316.70     31.34 o 
   3  18   6       60.10       49.88      8.97 o 
   4  18   6      735.90      782.97     58.71 o 
   5  18   6        0.20       20.21      9.32 o 
   6  18   6      167.38      140.95     26.92 o 
   7  18   6       63.34       59.98     13.23 o 
   1  19   6      762.35      786.39     31.04 o 
   2  19   6      847.15     1073.40     34.01 o 
   3  19   6      707.40      704.91     35.93 o 
   4  19   6      107.11       88.78     15.52 o 
   5  19   6      433.47      299.57     59.90 o 
   0  20   6      309.96      250.73     58.85 o 
   1  20   6        0.88       17.23      8.72 o 
   1   1   7     1019.26      915.45      9.55 o 
   2   1   7      130.31      199.40      3.95 o 
   3   1   7     2054.63     1815.71     18.72 o 
   4   1   7     1358.94     1318.51     15.37 o 
   5   1   7     5020.86     4963.33     56.22 o 
   6   1   7      355.95      352.15     10.12 o 
   7   1   7      257.59      206.54     11.59 o 
   8   1   7      225.64      240.31     12.17 o 
   9   1   7      338.41      320.59     23.15 o 
  10   1   7      975.62      878.95     21.70 o 
  11   1   7      335.58      277.44     27.90 o 
  12   1   7        7.75       15.32      7.05 o 
  13   1   7       77.54       65.64     10.18 o 
  14   1   7      576.60      528.26     32.04 o 
  15   1   7       43.44       45.63     11.93 o 
  16   1   7      904.09      884.80     57.75 o 
   0   2   7    10937.30    11356.29    102.00 o 
   1   2   7      972.20      902.86     11.64 o 
   2   2   7     2620.28     2389.50     26.07 o 
   3   2   7      159.01      129.73      4.81 o 
   4   2   7      214.99      281.36      6.30 o 
   5   2   7     5573.36     5238.46     62.91 o 
   6   2   7      356.66      302.82      9.72 o 
   7   2   7      761.13      569.91     11.70 o 
   8   2   7       73.09      109.14      8.89 o 
   9   2   7      167.10      198.73     19.71 o 
  10   2   7        9.02       28.66      6.91 o 
  11   2   7      807.96      817.02     21.89 o 
  12   2   7      274.66      269.86     28.53 o 
  13   2   7     1675.28     1847.68     42.59 o 
  14   2   7      215.52      204.03     24.71 o 
  15   2   7      860.08      943.96     52.53 o 
  16   2   7       13.86       21.79      9.83 o 
   1   3   7    16732.63    16633.84    134.69 o 
   2   3   7       16.58       58.35      4.90 o 
   3   3   7      563.02      819.12     12.40 o 
   4   3   7      150.64      170.65      5.81 o 
   5   3   7     5581.68     5997.66     41.24 o 
   6   3   7     1482.68     1630.24     28.86 o 
   7   3   7      198.29      242.42     14.01 o 
   8   3   7       38.72       62.20      7.71 o 
   9   3   7      647.16      523.12     15.60 o 
  10   3   7      413.77      456.63     26.19 o 
  11   3   7       95.93       80.61     11.05 o 
  12   3   7      667.06      643.40     42.71 o 
  13   3   7       21.08       19.76      8.63 o 
  14   3   7        2.17       23.23      8.07 o 
  15   3   7      314.54      335.88     45.54 o 
  16   3   7       43.70       41.82     13.50 o 
   0   4   7    13864.59    14723.22    204.35 o 
   1   4   7      501.97      374.74      7.67 o 
   2   4   7     2424.61     2602.46     27.42 o 
   3   4   7        7.20       31.70      3.05 o 
   4   4   7       44.13       71.50      6.25 o 
   5   4   7       50.55       32.63      3.79 o 
   6   4   7     3400.99     3509.20     48.67 o 
   7   4   7       86.42       35.81      5.49 o 
   8   4   7     1723.75     1725.84     34.59 o 
   9   4   7      206.44      238.20     13.00 o 
  10   4   7        1.52       15.68      5.72 o 
  11   4   7       44.17       60.27      8.90 o 
  12   4   7      316.55      345.19     35.96 o 
  13   4   7      177.64      177.29     20.01 o 
  14   4   7      115.54      141.69     18.78 o 
  15   4   7        1.59       18.76      8.67 o 
  16   4   7      179.88      153.72     25.75 o 
   1   5   7    11446.32     9953.54     94.07 o 
   2   5   7      898.61     1167.13     17.23 o 
   3   5   7     1108.42      941.21     16.59 o 
   4   5   7      187.57      252.56      7.35 o 
   5   5   7     1231.33     1471.76     23.68 o 
   6   5   7     1927.27     1763.40     25.48 o 
   7   5   7    10948.66    11310.61    147.25 o 
   8   5   7      203.89      122.47      9.85 o 
   9   5   7     4613.06     4509.18     63.22 o 
  10   5   7     1548.27     1532.41     29.98 o 
  11   5   7     1837.70     1713.70     30.65 o 
  12   5   7      328.13      346.59     35.94 o 
  13   5   7      214.57      201.10     22.72 o 
  14   5   7      196.58      197.44     25.00 o 
  15   5   7      354.34      361.83     45.78 o 
  16   5   7      206.75      141.76     25.15 o 
   0   6   7     1589.46     1774.29     46.31 o 
   1   6   7     2102.77     1900.69     24.12 o 
   2   6   7      123.31      147.30      9.73 o 
   3   6   7     1209.12     1038.17     16.08 o 
   4   6   7      772.80      906.97     17.72 o 
   5   6   7     1523.50     1478.63     24.22 o 
   6   6   7      886.90      922.71     21.63 o 
   7   6   7     1132.14      999.08     20.81 o 
   8   6   7       18.82       26.49      4.62 o 
   9   6   7      505.45      462.64     31.73 o 
  10   6   7       34.84       41.78      7.73 o 
  11   6   7        5.00       13.80      6.78 o 
  12   6   7      328.61      331.01     33.87 o 
  13   6   7      717.48      729.10     48.62 o 
  14   6   7      131.32      117.71     15.87 o 
  15   6   7      195.31      202.91     26.42 o 
   1   7   7      192.27      190.26     20.58 o 
   2   7   7     1029.88     1077.19     17.98 o 
   3   7   7        0.89       15.40      2.11 o 
   4   7   7        3.03        9.51      2.51 o 
   5   7   7       49.35       64.06      6.44 o 
   6   7   7      305.80      278.79     10.15 o 
   7   7   7      373.71      362.50      7.58 o 
   8   7   7        7.97       15.40      6.26 o 
   9   7   7      245.28      311.74     30.87 o 
  10   7   7       93.43      104.59     13.56 o 
  11   7   7       23.05       23.77      6.47 o 
  12   7   7       43.04       40.16      8.06 o 
  13   7   7      160.18      140.79     20.09 o 
  14   7   7      177.16      180.70     23.20 o 
  15   7   7      391.10      416.77     56.26 o 
   0   8   7      671.39      745.21     27.37 o 
   1   8   7      849.02      906.86     18.73 o 
   2   8   7     5187.06     5345.10     45.35 o 
   3   8   7      563.10      584.00     10.42 o 
   4   8   7     2702.08     2588.46     46.11 o 
   5   8   7     2386.29     2255.12     33.30 o 
   6   8   7       45.07       38.29      6.18 o 
   7   8   7     1881.78     1679.66     34.21 o 
   8   8   7      963.89      899.33     21.96 o 
   9   8   7       33.34       32.81      7.92 o 
  10   8   7      161.37      151.79     18.63 o 
  11   8   7        7.80       22.05      7.04 o 
  12   8   7       30.19       38.29      8.42 o 
  13   8   7     1339.93     1447.14     40.07 o 
  14   8   7      153.40      154.56     20.57 o 
  15   8   7     1209.07     1233.04     52.49 o 
   1   9   7      218.43      262.01     27.15 o 
   2   9   7      152.55      126.68      7.89 o 
   3   9   7      976.39      875.47     24.32 o 
   4   9   7       31.02       48.30      5.25 o 
   5   9   7     1228.91     1172.72     21.09 o 
   6   9   7     3082.35     3102.76     48.67 o 
   7   9   7        3.43        9.89      6.34 o 
   8   9   7     1351.15     1302.88     27.31 o 
   9   9   7      191.80      200.29     22.03 o 
  10   9   7       17.63       23.00      7.59 o 
  11   9   7      178.07      206.57     26.39 o 
  12   9   7      576.43      593.79     53.63 o 
  13   9   7      121.96      127.86     16.38 o 
  14   9   7      196.78      190.82     29.04 o 
   0  10   7       51.86       80.33     13.35 o 
   1  10   7     1770.97     1779.66     38.59 o 
   2  10   7      422.63      410.39     13.16 o 
   3  10   7      974.94      990.30     17.34 o 
   4  10   7     2075.96     1921.67     44.32 o 
   5  10   7       11.04       26.17      4.50 o 
   6  10   7      147.41      148.09      9.58 o 
   7  10   7     1930.95     1868.41     42.27 o 
   8  10   7      272.78      241.67     25.21 o 
   9  10   7        6.88       18.35      6.23 o 
  10  10   7       89.22      108.19     13.73 o 
  11  10   7       14.19       25.94      8.39 o 
  12  10   7      347.40      365.47     40.10 o 
  13  10   7       74.79       75.07     12.27 o 
  14  10   7       86.84       82.37     13.44 o 
   1  11   7      312.10      317.80     30.08 o 
   2  11   7      221.61      236.60     10.74 o 
   3  11   7     3528.62     3657.77     57.53 o 
   4  11   7       61.94       50.70      6.24 o 
   5  11   7      619.09      652.56     16.88 o 
   6  11   7      631.76      627.02     14.81 o 
   7  11   7        0.72       10.03      5.32 o 
   8  11   7      275.46      272.80     24.76 o 
   9  11   7       67.48       72.85     11.16 o 
  10  11   7       66.51       67.96     10.77 o 
  11  11   7      641.55      653.07     47.24 o 
  12  11   7      483.52      479.13     56.49 o 
  13  11   7       26.35       42.90     11.33 o 
   0  12   7      542.14      656.27     43.38 o 
   1  12   7     2181.51     2221.91     53.20 o 
   2  12   7      322.85      309.68     15.20 o 
   3  12   7      481.47      469.94     22.71 o 
   4  12   7      335.36      309.51     19.14 o 
   5  12   7      518.75      462.30     13.32 o 
   6  12   7      264.38      275.24     23.20 o 
   7  12   7     2462.72     2400.77     51.76 o 
   8  12   7     1439.77     1438.35     35.23 o 
   9  12   7     1051.53     1189.18     36.59 o 
  10  12   7       50.27       43.70     12.79 o 
  11  12   7      336.30      321.19     37.86 o 
  12  12   7       53.15       53.44     12.55 o 
  13  12   7      558.65      448.03     65.05 o 
   1  13   7        0.66        3.46      8.81 o 
   2  13   7      245.52      243.40     14.53 o 
   3  13   7       61.08       48.86      7.39 o 
   4  13   7       47.35       49.29      6.98 o 
   5  13   7      786.73      733.30     25.78 o 
   6  13   7      233.27      228.96     24.42 o 
   7  13   7      904.38      867.04     27.32 o 
   8  13   7      133.76      108.55     14.41 o 
   9  13   7        2.86       14.75      7.77 o 
  10  13   7       83.07       87.64     16.60 o 
  11  13   7      110.10      103.24     16.40 o 
  12  13   7       23.44       36.44      9.76 o 
   0  14   7     1749.96     1880.30     60.31 o 
   1  14   7        2.66       19.81      6.99 o 
   2  14   7     2391.23     2484.86     56.48 o 
   3  14   7     2203.51     2216.04     49.29 o 
   4  14   7      721.40      795.45     24.63 o 
   5  14   7      330.73      379.56     36.69 o 
   6  14   7      648.61      638.65     33.41 o 
   7  14   7       13.09       33.16      9.56 o 
   8  14   7      752.88      765.26     45.18 o 
   9  14   7      114.18      128.48     20.59 o 
  10  14   7        7.79       21.60     11.66 o 
  11  14   7      988.11     1108.54     47.17 o 
   1  15   7     2525.72     2486.26     54.30 o 
   2  15   7      444.19      504.82     41.08 o 
   3  15   7        4.62       10.17      6.68 o 
   4  15   7      178.78      199.00     22.48 o 
   5  15   7       11.32       19.23      7.26 o 
   6  15   7      197.25      186.89     25.08 o 
   7  15   7     1064.61     1120.93     40.24 o 
   8  15   7      183.60      154.98     26.20 o 
   9  15   7      360.76      361.31     45.01 o 
  10  15   7      287.44      333.47     46.76 o 
   0  16   7      216.84      294.12     40.47 o 
   1  16   7      483.47      538.55     36.08 o 
   2  16   7       37.98       46.55      9.53 o 
   3  16   7        0.28        9.40      6.83 o 
   4  16   7      176.41      217.14     24.90 o 
   5  16   7       83.68       88.20     15.40 o 
   6  16   7      395.17      402.69     46.56 o 
   7  16   7      383.44      337.99     43.33 o 
   8  16   7       49.21       46.16     11.94 o 
   9  16   7      783.71      865.12     50.91 o 
   1  17   7      195.37      225.02     25.88 o 
   2  17   7       69.46       60.48     11.78 o 
   3  17   7      573.48      606.48     53.78 o 
   4  17   7       11.09       18.87      6.84 o 
   5  17   7      436.81      440.03     57.16 o 
   6  17   7      149.01      137.01     22.77 o 
   7  17   7      159.81      137.99     21.29 o 
   8  17   7      222.03      205.38     32.74 o 
   0  18   7       76.08       86.82     17.64 o 
   1  18   7       61.12       67.23     11.12 o 
   2  18   7      136.75      145.10     24.08 o 
   3  18   7       33.64       28.61     10.70 o 
   4  18   7      299.53      296.60     43.14 o 
   5  18   7       27.74       23.43     10.90 o 
   6  18   7      322.19      331.57     47.81 o 
   7  18   7      102.03       93.34     19.05 o 
   1  19   7      129.83      145.08     22.49 o 
   2  19   7        3.52       10.74      7.18 o 
   3  19   7       65.80       65.42     17.41 o 
   4  19   7       34.90       31.74     10.05 o 
   0   0   8     2833.45     3293.22    102.03 o 
   1   0   8     1926.19     1685.68     24.94 o 
   2   0   8       13.94       10.25      2.21 o 
   3   0   8       10.07       12.99      2.25 o 
   4   0   8     3566.89     3314.78     45.30 o 
   5   0   8     1283.54     1117.15     24.80 o 
   6   0   8     3558.36     3266.91     76.44 o 
   7   0   8      613.10      622.00     20.73 o 
   8   0   8      254.67      236.65     31.85 o 
   9   0   8      457.67      495.71     34.62 o 
  10   0   8      688.57      738.92     32.77 o 
  11   0   8      918.74      959.98     32.74 o 
  12   0   8     3271.51     3255.96     86.91 o 
  13   0   8      172.63      157.78     28.14 o 
  14   0   8      128.94       87.84     22.25 o 
  15   0   8        1.33        9.18     10.81 o 
  16   0   8       30.75       21.96     19.55 o 
   1   1   8      765.49     1066.84     13.37 o 
   2   1   8     7328.97     6416.43     53.95 o 
   3   1   8      265.17      308.86      7.19 o 
   4   1   8        6.45        7.01      1.87 o 
   5   1   8      226.24      215.23      9.82 o 
   6   1   8     1395.72     1165.37     22.62 o 
   7   1   8      871.74      957.14     21.35 o 
   8   1   8       71.07       60.76      7.96 o 
   9   1   8      131.18      148.10     16.75 o 
  10   1   8     1599.98     1466.14     31.19 o 
  11   1   8      684.64      643.12     29.71 o 
  12   1   8      136.18      127.53     14.85 o 
  13   1   8       21.49       21.66      8.47 o 
  14   1   8      582.34      551.22     37.30 o 
  15   1   8      324.80      293.61     39.90 o 
  16   1   8        3.44       16.85      9.73 o 
   0   2   8    37951.96    43234.61    618.52 o 
   1   2   8      563.19      383.11      7.30 o 
   2   2   8     1069.36     1213.03     13.95 o 
   3   2   8     1399.76     1638.91     18.22 o 
   4   2   8     2237.24     1807.27     20.57 o 
   5   2   8      158.46      152.39     13.31 o 
   6   2   8      180.60      238.80     15.41 o 
   7   2   8       25.31       65.48      7.71 o 
   8   2   8      613.07      475.81     15.55 o 
   9   2   8      356.86      319.66     18.77 o 
  10   2   8      527.28      513.59     24.47 o 
  11   2   8        7.17       27.71      6.55 o 
  12   2   8       43.92       72.59      9.86 o 
  13   2   8        4.65       15.34      7.96 o 
  14   2   8        0.38        9.62      8.90 o 
  15   2   8       96.66      120.87     16.52 o 
  16   2   8       57.53       80.29     14.94 o 
   1   3   8      696.19      752.06     15.72 o 
   2   3   8     6430.50     6340.73     79.42 o 
   3   3   8      142.39      201.21      6.11 o 
   4   3   8    13267.57    13684.75    131.87 o 
   5   3   8      447.88      454.47      8.27 o 
   6   3   8       38.63       72.23      7.99 o 
   7   3   8      569.64      620.28     13.39 o 
   8   3   8     9025.54     9091.02    107.83 o 
   9   3   8      257.38      279.23     16.32 o 
  10   3   8     9282.84     9107.61    158.04 o 
  11   3   8      780.53      724.26     22.53 o 
  12   3   8     2243.04     2286.26     53.16 o 
  13   3   8       64.67       88.85     13.07 o 
  14   3   8      196.38      224.60     30.18 o 
  15   3   8       54.37       58.14     11.50 o 
  16   3   8      958.15     1006.42     55.10 o 
   0   4   8     1402.83     2212.79     45.33 o 
   1   4   8      126.71      120.71      3.92 o 
   2   4   8      290.54      229.41      5.92 o 
   3   4   8     1025.10     1091.19     17.36 o 
   4   4   8     5175.82     5225.37     39.20 o 
   5   4   8       41.88       40.96      4.73 o 
   6   4   8      306.47      300.41     11.11 o 
   7   4   8      682.21      697.41     12.84 o 
   8   4   8      195.12      162.11     10.81 o 
   9   4   8      302.58      257.04     12.58 o 
  10   4   8      116.56      126.09     14.46 o 
  11   4   8       58.13       73.31     11.15 o 
  12   4   8     1220.69     1173.59     32.30 o 
  13   4   8      451.57      481.50     32.13 o 
  14   4   8       38.37       51.30      9.35 o 
  15   4   8       42.67       52.96     10.41 o 
  16   4   8       30.76       54.71     17.84 o 
   1   5   8     5311.45     5639.44     69.48 o 
   2   5   8       48.78       36.21      3.65 o 
   3   5   8      994.30     1116.93     17.83 o 
   4   5   8        2.84       13.82      2.40 o 
   5   5   8      157.95      215.24     14.17 o 
   6   5   8     2318.54     2176.39     32.98 o 
   7   5   8      331.83      401.73     12.79 o 
   8   5   8      821.04      770.28     18.75 o 
   9   5   8       69.37       52.29      7.48 o 
  10   5   8     1428.86     1315.47     29.06 o 
  11   5   8       50.56       53.16      7.61 o 
  12   5   8      246.00      208.43     23.89 o 
  13   5   8       59.94       84.75     13.34 o 
  14   5   8      472.00      450.85     46.73 o 
  15   5   8       45.51       36.54     10.79 o 
   0   6   8     1476.40     1783.18     52.39 o 
   1   6   8       94.47       67.17      5.20 o 
   2   6   8      484.54      508.98      9.21 o 
   3   6   8      279.68      325.46      6.81 o 
   4   6   8      754.61      854.60     16.28 o 
   5   6   8     2456.23     2543.49     45.37 o 
   6   6   8     2618.88     2781.68     40.32 o 
   7   6   8       19.66       38.66      5.39 o 
   8   6   8       21.27       34.48      5.35 o 
   9   6   8       45.01       32.70      6.12 o 
  10   6   8     1012.11      883.48     25.29 o 
  11   6   8      145.93      130.36     16.63 o 
  12   6   8       55.22       44.35      8.95 o 
  13   6   8      628.81      699.49     63.42 o 
  14   6   8       42.85       55.54      9.91 o 
  15   6   8      298.70      272.88     37.18 o 
   1   7   8        5.37        6.15      1.50 o 
   2   7   8     4745.17     4399.21     38.14 o 
   3   7   8       85.53       69.57      4.63 o 
   4   7   8      186.78      184.67     10.48 o 
   5   7   8      404.89      375.74     11.29 o 
   6   7   8      859.88      818.91     15.76 o 
   7   7   8       37.14       50.48      6.36 o 
   8   7   8       20.26       23.01      7.25 o 
   9   7   8      119.92      110.59     13.88 o 
  10   7   8      409.90      410.74     24.41 o 
  11   7   8      585.55      563.60     31.69 o 
  12   7   8      807.41      749.30     38.86 o 
  13   7   8      150.37      143.23     16.51 o 
  14   7   8       53.18       46.56     11.56 o 
  15   7   8       21.34       34.98      9.21 o 
   0   8   8        5.17       29.32      5.93 o 
   1   8   8     2319.40     2413.83     43.75 o 
   2   8   8     1894.69     1798.87     29.12 o 
   3   8   8        7.74       11.54      3.61 o 
   4   8   8     3798.64     3482.21     46.69 o 
   5   8   8       49.28       30.66      4.65 o 
   6   8   8      611.50      567.76     18.58 o 
   7   8   8      259.84      197.28      8.21 o 
   8   8   8      519.06      462.07     30.00 o 
   9   8   8        0.19       12.72      6.23 o 
  10   8   8      439.35      431.60     27.07 o 
  11   8   8        4.16       22.62      6.02 o 
  12   8   8      845.88      951.41     31.39 o 
  13   8   8       22.54       32.96      9.24 o 
  14   8   8      145.95      122.49     18.58 o 
   1   9   8        6.57       28.81      5.43 o 
   2   9   8     1647.43     1516.30     31.38 o 
   3   9   8     1000.23      896.27     17.99 o 
   4   9   8     1125.27     1027.07     16.63 o 
   5   9   8      504.03      509.73     13.16 o 
   6   9   8     4171.74     3964.61     52.12 o 
   7   9   8      129.67      156.08     12.56 o 
   8   9   8      833.22      769.90     21.62 o 
   9   9   8      213.98      227.39     21.79 o 
  10   9   8     1097.82     1058.31     30.06 o 
  11   9   8        1.09       17.99      6.97 o 
  12   9   8     1158.29     1221.47     33.56 o 
  13   9   8        8.82       25.44     10.50 o 
  14   9   8     1148.16     1265.99     44.79 o 
   0  10   8     2943.24     2924.29     77.95 o 
   1  10   8      353.60      419.53     26.41 o 
   2  10   8     3495.73     3580.19     58.96 o 
   3  10   8     3520.78     3455.81     36.75 o 
   4  10   8    15488.99    15328.64    245.58 o 
   5  10   8      201.35      181.00     12.61 o 
   6  10   8      670.46      623.03     17.84 o 
   7  10   8       28.88       30.04      6.46 o 
   8  10   8        0.21        5.00      5.36 o 
   9  10   8      114.70      113.71     13.45 o 
  10  10   8       87.14      108.12     14.06 o 
  11  10   8       53.57       41.21      8.65 o 
  12  10   8      604.58      684.24     62.72 o 
  13  10   8        4.41       16.41     11.65 o 
  14  10   8      103.11      112.96     18.41 o 
   1  11   8     2311.44     2264.48     44.94 o 
   2  11   8       23.12       27.62      6.40 o 
   3  11   8     3627.52     3732.90     56.04 o 
   4  11   8       56.81       59.20      8.53 o 
   5  11   8     1035.20     1052.40     20.86 o 
   6  11   8      103.57      102.20     11.30 o 
   7  11   8      809.95      773.55     26.18 o 
   8  11   8       12.58       16.13      6.25 o 
   9  11   8        0.04       14.29      5.40 o 
  10  11   8       82.42       93.22     14.68 o 
  11  11   8       16.44       19.46      8.96 o 
  12  11   8       22.98       27.67      9.93 o 
  13  11   8       51.32       54.50     11.71 o 
   0  12   8     2067.41     2078.73     66.29 o 
   1  12   8      471.95      435.88     40.17 o 
   2  12   8      996.20      973.15     31.50 o 
   3  12   8     1904.76     1906.65     41.67 o 
   4  12   8      355.76      320.59     18.63 o 
   5  12   8        3.40        5.02      5.16 o 
   6  12   8        4.79       10.70      5.61 o 
   7  12   8      137.73      151.55     18.36 o 
   8  12   8     2293.50     2349.92     58.45 o 
   9  12   8      371.30      334.12     34.68 o 
  10  12   8       31.43       30.20      7.92 o 
  11  12   8        0.08       10.36      8.45 o 
  12  12   8      426.12      421.28     52.78 o 
   1  13   8      417.63      388.86     32.93 o 
   2  13   8      600.29      603.20     31.26 o 
   3  13   8        8.82       31.76      6.64 o 
   4  13   8      122.65      131.22     15.61 o 
   5  13   8      118.09      118.18     15.80 o 
   6  13   8        2.97       13.86      5.31 o 
   7  13   8     1236.28     1177.35     39.98 o 
   8  13   8      298.63      294.75     36.48 o 
   9  13   8       14.48       23.15      8.14 o 
  10  13   8      935.15      964.24     53.03 o 
  11  13   8       35.92       52.84     13.13 o 
  12  13   8        9.72       25.69      9.63 o 
   0  14   8      153.72      190.18     30.61 o 
   1  14   8      134.23      143.60     17.62 o 
   2  14   8        3.38       21.79      7.51 o 
   3  14   8      194.62      190.44     21.86 o 
   4  14   8       21.06       37.41      8.16 o 
   5  14   8      159.30      150.19     19.38 o 
   6  14   8       96.46      116.03     14.93 o 
   7  14   8        0.03       11.35      9.60 o 
   8  14   8      195.57      195.74     25.17 o 
   9  14   8       11.01       26.27     11.49 o 
  10  14   8       26.40       24.86      9.37 o 
  11  14   8        4.49       20.04      9.78 o 
   1  15   8      103.48      107.27     13.39 o 
   2  15   8      610.70      711.75     34.92 o 
   3  15   8        0.39       11.66      6.68 o 
   4  15   8        2.83       13.78      7.23 o 
   5  15   8      363.51      375.66     34.34 o 
   6  15   8        8.69       20.40      7.84 o 
   7  15   8     1006.13     1045.08     58.09 o 
   8  15   8       19.52       12.05     13.12 o 
   9  15   8       60.47       76.56     13.79 o 
  10  15   8      106.51       87.16     18.50 o 
   0  16   8     6150.44     6952.50     97.01 o 
   1  16   8       56.93       58.72     10.53 o 
   2  16   8     1273.28     1371.40     31.50 o 
   3  16   8       26.76       26.46      7.35 o 
   4  16   8      380.42      389.49     31.37 o 
   5  16   8       11.40       20.73      6.86 o 
   6  16   8      480.51      485.42     50.13 o 
   7  16   8       11.99       17.81     11.08 o 
   8  16   8     1183.81     1436.28     45.19 o 
   9  16   8       36.23       36.62     12.34 o 
   1  17   8       11.94       17.76      6.02 o 
   2  17   8       11.58       16.18      6.98 o 
   3  17   8      250.89      289.65     35.54 o 
   4  17   8       28.54       36.73      8.72 o 
   5  17   8        6.51       17.00      8.53 o 
   6  17   8      228.66      223.15     32.30 o 
   7  17   8      436.17      389.64     46.72 o 
   8  17   8      124.42      116.53     22.99 o 
   0  18   8      378.38      417.79     38.62 o 
   1  18   8      160.45      132.06     18.95 o 
   2  18   8       18.68       26.67      9.35 o 
   3  18   8        0.02       12.61      7.50 o 
   4  18   8      760.43      888.10     51.59 o 
   5  18   8        4.95       14.46      7.60 o 
   6  18   8      277.46      237.53     37.62 o 
   1  19   8      157.08       98.39     14.51 o 
   2  19   8      337.83      336.96     47.51 o 
   3  19   8       31.67       26.23     10.85 o 
   4  19   8      137.29      102.37     20.11 o 
   1   1   9      296.21      441.68      9.84 o 
   2   1   9      578.22      678.89     11.54 o 
   3   1   9      175.68      154.93      6.00 o 
   4   1   9       58.30       63.12      5.92 o 
   5   1   9      400.59      321.69      8.36 o 
   6   1   9      925.96      967.02     20.83 o 
   7   1   9      756.45      661.62     16.86 o 
   8   1   9      251.69      245.62     25.65 o 
   9   1   9      580.14      508.63     21.59 o 
  10   1   9     1322.12     1291.28     29.09 o 
  11   1   9      875.53      736.26     23.82 o 
  12   1   9      493.15      575.02     27.72 o 
  13   1   9        9.77       19.93      7.04 o 
  14   1   9      222.48      193.49     25.67 o 
  15   1   9      219.97      247.54     32.19 o 
  16   1   9      264.66      207.18     31.66 o 
   0   2   9       64.98       47.90      6.69 o 
   1   2   9     5649.23     5887.87     65.35 o 
   2   2   9     3240.31     3234.31     30.93 o 
   3   2   9      621.71      702.46     12.88 o 
   4   2   9     1413.25     1557.52     21.41 o 
   5   2   9      764.53      656.46     13.61 o 
   6   2   9     1036.92      914.72     22.49 o 
   7   2   9      832.14      681.20     14.01 o 
   8   2   9      242.72      254.20     25.16 o 
   9   2   9      227.89      322.33     33.10 o 
  10   2   9        0.23       10.67      7.25 o 
  11   2   9      172.62      194.92     19.80 o 
  12   2   9       39.65       40.85      6.02 o 
  13   2   9      425.72      428.52     44.26 o 
  14   2   9      180.97      149.18     20.52 o 
  15   2   9       41.97       38.43     10.59 o 
  16   2   9        0.12       18.88     10.19 o 
   1   3   9     1980.18     1782.85     18.84 o 
   2   3   9       11.82       55.44      4.69 o 
   3   3   9     3034.99     3018.73     35.43 o 
   4   3   9      789.49      814.42     14.34 o 
   5   3   9       46.40      106.68     10.15 o 
   6   3   9       17.68       41.73      5.09 o 
   7   3   9     4712.55     4469.44     80.44 o 
   8   3   9     2534.51     2538.51     40.88 o 
   9   3   9      276.12      286.57     19.82 o 
  10   3   9      790.87      736.18     29.07 o 
  11   3   9       14.20       27.21      6.49 o 
  12   3   9        2.72       17.97     10.29 o 
  13   3   9     1114.59     1148.22     33.13 o 
  14   3   9      160.19      157.84     23.58 o 
  15   3   9        0.07       10.17      8.84 o 
   0   4   9      607.31      761.43     19.78 o 
   1   4   9     2863.15     3795.28     38.70 o 
   2   4   9     7190.82     7737.48     77.89 o 
   3   4   9      195.19      132.60      8.17 o 
   4   4   9    10061.42     9804.59     86.56 o 
   5   4   9      314.60      235.23     12.96 o 
   6   4   9      613.70      539.68     12.50 o 
   7   4   9     1923.69     1802.82     32.92 o 
   8   4   9      479.38      446.36     19.92 o 
   9   4   9      369.26      389.18     24.04 o 
  10   4   9        2.38        8.96      6.05 o 
  11   4   9      179.89      139.08     18.80 o 
  12   4   9      681.24      698.73     39.14 o 
  13   4   9     1248.57     1292.52     40.41 o 
  14   4   9       19.65       30.07      8.70 o 
  15   4   9      353.69      326.44     37.19 o 
   1   5   9    19722.32    20991.44    215.47 o 
   2   5   9     2504.09     2800.13     36.94 o 
   3   5   9     1385.96     1379.98     17.27 o 
   4   5   9        0.32        8.95      3.11 o 
   5   5   9     1364.27     1188.80     18.96 o 
   6   5   9      157.99      147.80     13.45 o 
   7   5   9     1181.16      969.53     23.20 o 
   8   5   9     1322.21     1278.49     31.68 o 
   9   5   9     2767.57     2561.11     52.24 o 
  10   5   9      935.37      872.57     27.63 o 
  11   5   9      509.82      516.34     46.32 o 
  12   5   9     1879.13     1942.88     38.73 o 
  13   5   9      394.52      357.19     38.82 o 
  14   5   9      388.76      469.84     39.84 o 
  15   5   9      333.28      363.30     47.08 o 
   0   6   9     1496.37     1589.22     32.77 o 
   1   6   9     5056.86     5091.45     57.20 o 
   2   6   9       78.83       81.51      4.67 o 
   3   6   9     1105.49     1054.33     13.24 o 
   4   6   9      143.05      250.94     10.80 o 
   5   6   9     4826.57     4555.22     59.40 o 
   6   6   9      121.76      114.42     11.27 o 
   7   6   9      711.49      573.08     14.38 o 
   8   6   9      171.91      203.53     10.06 o 
   9   6   9      254.71      307.63     16.63 o 
  10   6   9        9.73       11.51      6.04 o 
  11   6   9      149.05      147.97     17.75 o 
  12   6   9        3.91       17.72      7.32 o 
  13   6   9      495.34      543.19     48.27 o 
  14   6   9       33.63       42.24     11.71 o 
  15   6   9      583.81      569.98     45.21 o 
   1   7   9      763.55      621.81     11.64 o 
   2   7   9     2815.74     2722.72     46.37 o 
   3   7   9      371.29      372.61      8.24 o 
   4   7   9      265.93      243.35      8.49 o 
   5   7   9      124.50      102.12     10.47 o 
   6   7   9     1427.19     1376.70     33.92 o 
   7   7   9      556.85      475.57     13.04 o 
   8   7   9       17.41       31.38      6.66 o 
   9   7   9      502.88      449.08     29.99 o 
  10   7   9        0.24       11.23      5.91 o 
  11   7   9      258.39      257.57     26.94 o 
  12   7   9      742.54      748.89     34.44 o 
  13   7   9       16.03       37.92     10.24 o 
  14   7   9        0.10       13.97     10.18 o 
  15   7   9      137.32      141.97     24.08 o 
   0   8   9     1216.60     1279.64     29.63 o 
   1   8   9      206.89      163.77     18.12 o 
   2   8   9     4042.09     3962.42     54.95 o 
   3   8   9      773.77      742.49     14.72 o 
   4   8   9     2112.73     2260.98     43.88 o 
   5   8   9       23.98       13.36      3.19 o 
   6   8   9     3336.81     3608.77     64.02 o 
   7   8   9     1072.04      984.51     21.51 o 
   8   8   9     1446.15     1556.33     34.18 o 
   9   8   9      545.06      517.79     29.26 o 
  10   8   9       49.30       43.26      8.43 o 
  11   8   9      135.65      126.46     16.15 o 
  12   8   9       64.87       68.59      9.33 o 
  13   8   9      330.16      331.46     29.56 o 
  14   8   9      311.51      277.70     36.86 o 
   1   9   9        3.82       38.90      6.60 o 
   2   9   9     2640.29     2790.65     41.04 o 
   3   9   9      392.17      359.80     14.66 o 
   4   9   9      855.99      755.23     17.24 o 
   5   9   9        6.53       39.55      5.10 o 
   6   9   9      512.45      478.01     17.04 o 
   7   9   9       43.59       45.98      6.45 o 
   8   9   9       72.61       64.96      8.83 o 
   9   9   9      684.92      667.07     35.31 o 
  10   9   9      590.71      623.51     37.00 o 
  11   9   9       38.03       48.59     10.54 o 
  12   9   9       29.57       28.31      8.88 o 
  13   9   9      133.26      139.05     19.81 o 
  14   9   9      175.00      178.47     27.89 o 
   0  10   9     1943.24     1739.55    106.69 o 
   1  10   9      786.88      805.15     19.93 o 
   2  10   9     1652.15     1610.05     31.47 o 
   3  10   9        0.01        5.06      3.30 o 
   4  10   9      547.30      505.79     21.43 o 
   5  10   9      694.27      736.54     15.15 o 
   6  10   9     1066.49     1068.02     25.77 o 
   7  10   9       93.52       96.98     12.01 o 
   8  10   9     1121.18     1129.94     26.47 o 
   9  10   9      204.55      186.94     23.81 o 
  10  10   9        0.07       12.11      6.79 o 
  11  10   9      171.19      167.82     22.37 o 
  12  10   9      718.20      742.98     60.03 o 
  13  10   9      183.47      179.04     29.74 o 
   1  11   9     1470.55     1326.53     37.36 o 
   2  11   9     2232.86     2163.56     50.14 o 
   3  11   9      455.49      499.78     21.36 o 
   4  11   9     1585.23     1465.97     30.60 o 
   5  11   9      455.05      468.52     19.23 o 
   6  11   9     1184.70     1057.16     25.04 o 
   7  11   9      207.13      237.39     25.15 o 
   8  11   9      103.19      111.82     14.79 o 
   9  11   9       18.11       38.17      9.54 o 
  10  11   9      180.14      162.30     22.75 o 
  11  11   9      154.04      146.25     21.82 o 
  12  11   9      232.32      200.77     30.25 o 
  13  11   9        7.23       20.08     10.62 o 
   0  12   9       26.87       42.55     11.79 o 
   1  12   9     2638.10     2625.72     57.02 o 
   2  12   9        2.43       10.37      7.05 o 
   3  12   9      933.63      907.91     20.54 o 
   4  12   9     2344.07     2377.37     52.08 o 
   5  12   9     1606.48     1574.96     26.57 o 
   6  12   9      140.88      134.80     15.85 o 
   7  12   9      864.14      900.66     31.68 o 
   8  12   9        2.38       24.25      6.87 o 
   9  12   9      917.43      923.81     40.37 o 
  10  12   9       59.85       76.08     14.10 o 
  11  12   9      368.22      392.61     51.16 o 
  12  12   9      705.87      579.86     76.58 o 
   1  13   9      116.67      125.57     15.76 o 
   2  13   9      231.78      257.39     28.40 o 
   3  13   9        4.92       15.24      6.61 o 
   4  13   9       75.73       66.19     10.78 o 
   5  13   9      621.28      721.45     39.65 o 
   6  13   9      641.06      665.19     58.80 o 
   7  13   9       80.24       72.88     11.05 o 
   8  13   9        9.12       12.64      8.34 o 
   9  13   9      488.00      476.26     49.51 o 
  10  13   9      808.49      775.46     89.57 o 
  11  13   9       64.25       50.86     13.97 o 
   0  14   9     1268.22     1258.04     41.74 o 
   1  14   9     1095.58     1107.07     27.00 o 
   2  14   9      216.96      240.66     26.45 o 
   3  14   9      509.07      571.67     34.25 o 
   4  14   9     4042.89     4392.48     88.82 o 
   5  14   9      169.70      153.10     18.63 o 
   6  14   9      493.49      590.18     58.51 o 
   7  14   9      123.65      125.36     19.56 o 
   8  14   9      514.33      501.70     54.45 o 
   9  14   9       62.21      103.57     17.00 o 
  10  14   9      183.84      166.86     27.08 o 
  11  14   9      328.99      305.24     56.56 o 
   1  15   9      178.34      199.53     21.16 o 
   2  15   9       31.95       38.42      8.01 o 
   3  15   9      107.49      104.85     14.44 o 
   4  15   9      159.91      163.81     23.37 o 
   5  15   9        8.03       21.40     10.07 o 
   6  15   9      230.35      284.50     30.81 o 
   7  15   9      396.96      432.06     44.80 o 
   8  15   9       59.97       70.90     13.90 o 
   9  15   9      160.42      180.72     24.65 o 
  10  15   9      418.28      366.16     57.78 o 
   0  16   9      181.91      203.11     28.40 o 
   1  16   9      176.93      197.28     20.27 o 
   2  16   9      440.54      449.95     44.59 o 
   3  16   9      271.12      275.38     30.28 o 
   4  16   9      247.35      197.02     24.15 o 
   5  16   9      411.98      436.67     56.29 o 
   6  16   9        2.49        1.77     14.18 o 
   7  16   9      216.84      200.79     29.16 o 
   8  16   9       60.44       55.85     13.03 o 
   9  16   9      254.00      269.72     38.78 o 
   1  17   9       45.22       26.36      7.57 o 
   2  17   9        3.59       13.53      6.78 o 
   3  17   9       18.41       42.99      9.88 o 
   4  17   9       25.44       27.08      8.81 o 
   5  17   9       79.82       66.72     13.83 o 
   6  17   9      146.33      135.87     21.82 o 
   7  17   9      573.71      507.82     58.98 o 
   0  18   9     1425.46     1581.36     63.49 o 
   1  18   9       19.11       40.14      9.76 o 
   2  18   9     1081.07     1239.31     38.31 o 
   3  18   9      205.66      243.52     36.56 o 
   4  18   9       27.76       18.72      8.81 o 
   5  18   9        1.14       11.86      9.40 o 
   6  18   9      505.79      515.12    167.22 o 
   1  19   9       60.62       37.99      9.09 o 
   2  19   9       27.08       38.66      9.73 o 
   3  19   9        5.79       10.07      8.14 o 
   0   0  10        7.14       16.47      6.03 o 
   1   0  10      152.09      124.15      8.21 o 
   2   0  10     1447.48     1483.77     33.20 o 
   3   0  10     3077.72     2835.39     49.29 o 
   4   0  10      710.54      558.47     16.08 o 
   5   0  10      347.91      414.71     12.69 o 
   6   0  10     1162.50     1248.49     28.46 o 
   7   0  10      309.81      373.92     34.31 o 
   8   0  10     2964.21     3018.16     65.23 o 
   9   0  10      832.84      711.04     28.39 o 
  10   0  10        0.80       12.63     10.21 o 
  11   0  10     1857.74     1776.37     55.59 o 
  12   0  10     1365.44     1249.23     35.55 o 
  13   0  10       53.13       46.40     10.91 o 
  14   0  10        0.18       19.10     10.89 o 
  15   0  10      126.16       91.69     29.20 o 
   1   1  10     3365.87     3183.17     32.97 o 
   2   1  10     9652.87     9632.42     87.75 o 
   3   1  10       38.76       42.36      4.23 o 
   4   1  10     1057.74     1107.75     18.32 o 
   5   1  10      222.79      258.97     12.73 o 
   6   1  10       75.51       77.24      8.77 o 
   7   1  10     1291.21     1114.28     25.47 o 
   8   1  10     2066.29     1990.96     36.70 o 
   9   1  10        1.14        9.68      7.36 o 
  10   1  10     6602.29     6513.73     91.08 o 
  11   1  10      307.81      383.45     38.63 o 
  12   1  10     1755.90     1616.59     35.07 o 
  13   1  10       61.96       57.51     11.01 o 
  14   1  10       14.62       16.49      8.05 o 
  15   1  10       40.03       45.65     11.78 o 
   0   2  10     1149.36      924.41     26.11 o 
   1   2  10      431.51      553.24      7.74 o 
   2   2  10      384.58      383.60      8.62 o 
   3   2  10     1573.44     1450.50     21.87 o 
   4   2  10     3762.16     3439.62     36.03 o 
   5   2  10     1585.01     1790.18     21.87 o 
   6   2  10      112.73      114.17     11.14 o 
   7   2  10      513.36      411.41     16.45 o 
   8   2  10      502.34      427.23     21.34 o 
   9   2  10        9.96       24.38      6.55 o 
  10   2  10      337.94      360.62     31.77 o 
  11   2  10       10.68       33.62      7.37 o 
  12   2  10     1637.89     1705.69     40.83 o 
  13   2  10        0.50       14.65      8.68 o 
  14   2  10      149.46      127.63     17.76 o 
  15   2  10       43.66       39.57     12.10 o 
   1   3  10     1330.18     1617.21     20.66 o 
   2   3  10     1295.94     1127.57     16.21 o 
   3   3  10      411.27      392.55      6.47 o 
   4   3  10     1248.19     1333.87     21.13 o 
   5   3  10      137.31      172.47     12.32 o 
   6   3  10     2027.96     1866.26     36.27 o 
   7   3  10     1095.78     1206.28     27.26 o 
   8   3  10      912.49      915.91     23.48 o 
   9   3  10       70.21       74.19      9.84 o 
  10   3  10      692.87      570.79     21.63 o 
  11   3  10      131.70      100.72     11.90 o 
  12   3  10     1227.94     1314.12     32.42 o 
  13   3  10       11.88       23.52      8.37 o 
  14   3  10      590.36      578.27     50.87 o 
  15   3  10       86.98       85.63     17.02 o 
   0   4  10     3375.26     3439.76     37.91 o 
   1   4  10      640.69      595.66      9.37 o 
   2   4  10      996.51     1165.36     18.12 o 
   3   4  10     1098.63     1030.03     16.70 o 
   4   4  10     1639.28     1527.35     22.18 o 
   5   4  10     3311.39     3596.05     46.73 o 
   6   4  10     2759.33     2953.35     42.65 o 
   7   4  10      740.83      822.93     16.70 o 
   8   4  10      581.48      535.57     18.89 o 
   9   4  10      982.01     1051.03     21.99 o 
  10   4  10        9.61       11.44      6.11 o 
  11   4  10      116.88      116.93     12.66 o 
  12   4  10       61.06       59.84      9.67 o 
  13   4  10       19.38       32.70      8.80 o 
  14   4  10       32.55       43.87      9.71 o 
  15   4  10       40.08       44.42     10.88 o 
   1   5  10      642.79      740.67     13.11 o 
   2   5  10        2.25       14.40      2.20 o 
   3   5  10        7.04       53.41      5.33 o 
   4   5  10      955.19      939.39     19.18 o 
   5   5  10     2470.70     2529.76     49.95 o 
   6   5  10     2700.06     2726.78     52.79 o 
   7   5  10      226.05      221.95     12.26 o 
   8   5  10      340.68      318.48     15.80 o 
   9   5  10      255.26      319.43     28.38 o 
  10   5  10       59.99       59.79      8.74 o 
  11   5  10       64.63      119.48     14.78 o 
  12   5  10      342.94      363.88     40.19 o 
  13   5  10       16.79       22.62      9.05 o 
  14   5  10      321.48      341.19     39.89 o 
  15   5  10       21.37       21.60     11.91 o 
   0   6  10       76.30       56.44      6.51 o 
   1   6  10        7.96       43.49      4.49 o 
   2   6  10     4498.69     4400.36     55.62 o 
   3   6  10     1693.16     1768.85     29.51 o 
   4   6  10     2137.29     2027.46     33.56 o 
   5   6  10     2698.49     2661.34     42.37 o 
   6   6  10     3670.90     3626.85     65.59 o 
   7   6  10     3205.73     3281.03     56.15 o 
   8   6  10      528.61      543.84     19.77 o 
   9   6  10       64.71       43.90      6.28 o 
  10   6  10      158.33      222.84     22.11 o 
  11   6  10       24.91       20.04      8.41 o 
  12   6  10       54.65       73.54     11.35 o 
  13   6  10      293.23      248.75     27.54 o 
  14   6  10       37.42       47.98     11.23 o 
  15   6  10       99.31       88.85     16.17 o 
   1   7  10       67.18      111.88      4.96 o 
   2   7  10      645.92      569.55     12.65 o 
   3   7  10     1805.67     1717.57     26.18 o 
   4   7  10      545.90      487.60     17.57 o 
   5   7  10      294.04      297.08     13.75 o 
   6   7  10     5207.50     4851.27     88.95 o 
   7   7  10       67.17       80.09     10.61 o 
   8   7  10      400.56      382.34     19.10 o 
   9   7  10       24.45       32.04      7.89 o 
  10   7  10       10.88       20.57      5.91 o 
  11   7  10        3.22       14.77      7.57 o 
  12   7  10       12.61       30.81     10.14 o 
  13   7  10       11.52       21.14      8.74 o 
  14   7  10     1867.23     2113.59     40.30 o 
   0   8  10       13.67        5.18      6.18 o 
   1   8  10      352.39      324.41     27.05 o 
   2   8  10       52.42       33.23      5.20 o 
   3   8  10       93.45      153.65     13.55 o 
   4   8  10     2712.22     2471.26     41.36 o 
   5   8  10       19.26       25.04      4.32 o 
   6   8  10       41.34       41.14      5.29 o 
   7   8  10      578.98      571.24     17.24 o 
   8   8  10     1202.94     1138.54     28.14 o 
   9   8  10      322.89      301.79     29.59 o 
  10   8  10       60.44       44.48      7.89 o 
  11   8  10       10.67       27.73      7.97 o 
  12   8  10      352.76      408.01     48.37 o 
  13   8  10       43.18       46.34     11.70 o 
  14   8  10       21.42       20.99      9.39 o 
   1   9  10       49.65       41.84      6.56 o 
   2   9  10     7187.63     7385.53     85.98 o 
   3   9  10      115.21      154.61     13.24 o 
   4   9  10      903.29      768.17     22.90 o 
   5   9  10        0.24       12.01      4.09 o 
   6   9  10     1163.06     1101.18     16.83 o 
   7   9  10       38.82       50.05      6.86 o 
   8   9  10      100.75      125.62     16.23 o 
   9   9  10      316.07      336.89     31.87 o 
  10   9  10      837.52      743.31     28.48 o 
  11   9  10       48.09       58.89     10.02 o 
  12   9  10      189.74      171.93     25.90 o 
  13   9  10       14.25       25.08     10.44 o 
   0  10  10    17287.83    18107.39    458.96 o 
   1  10  10      246.83      261.83     23.71 o 
   2  10  10      228.50      273.40     25.34 o 
   3  10  10       67.32       69.89      8.27 o 
   4  10  10      698.55      631.40     21.67 o 
   5  10  10      316.74      327.00     18.78 o 
   6  10  10       47.71       46.57      6.60 o 
   7  10  10      133.57      127.47     14.28 o 
   8  10  10     2317.07     2477.14     58.13 o 
   9  10  10       35.37       47.13      8.82 o 
  10  10  10       97.38       91.45     15.99 o 
  11  10  10       22.26       31.59     10.08 o 
  12  10  10      208.73      231.92     32.66 o 
  13  10  10       59.96       78.68     15.15 o 
   1  11  10      984.22      871.79     22.76 o 
   2  11  10      139.85      158.75     17.66 o 
   3  11  10      103.19      100.81     10.76 o 
   4  11  10        0.11        5.94      6.11 o 
   5  11  10     1759.05     1750.97     42.55 o 
   6  11  10      149.27      128.17     15.60 o 
   7  11  10     1667.19     1701.85     38.11 o 
   8  11  10        0.14       16.57      6.79 o 
   9  11  10      509.51      500.84     54.01 o 
  10  11  10      219.18      221.91     31.20 o 
  11  11  10       49.97       42.12     11.94 o 
  12  11  10        9.28       31.37     10.12 o 
   0  12  10      413.96      433.69     49.23 o 
   1  12  10        1.27        4.71      7.19 o 
   2  12  10     1832.40     1825.43     45.76 o 
   3  12  10      828.08      828.38     31.60 o 
   4  12  10     4831.60     4773.05     98.68 o 
   5  12  10       28.19       35.83      7.53 o 
   6  12  10      746.90      751.50     28.39 o 
   7  12  10       15.55       16.05      7.57 o 
   8  12  10        4.18       19.86      7.36 o 
   9  12  10       65.67       57.34      9.93 o 
  10  12  10       70.53      107.28     16.85 o 
  11  12  10      298.56      283.40     39.49 o 
  12  12  10      381.29      365.13     50.13 o 
   1  13  10      859.16      966.88     34.05 o 
   2  13  10      110.53      110.73     14.01 o 
   3  13  10      139.05      220.66     22.15 o 
   4  13  10       93.47       82.55     11.19 o 
   5  13  10        0.04       16.18      7.86 o 
   6  13  10      366.14      364.74     33.70 o 
   7  13  10      534.25      532.34     52.74 o 
   8  13  10       93.26      119.64     16.89 o 
   9  13  10        0.01       15.61     10.07 o 
  10  13  10      216.11      220.00     29.78 o 
  11  13  10        3.92       20.46     10.73 o 
   0  14  10     2282.38     2384.91     78.86 o 
   1  14  10      125.08      114.56     13.88 o 
   2  14  10     1135.50     1235.80     32.47 o 
   3  14  10      256.87      245.65     25.30 o 
   4  14  10        0.20       12.02      5.26 o 
   5  14  10       25.32       45.52      9.70 o 
   6  14  10        4.43       22.23      7.43 o 
   7  14  10       50.95       68.30     16.20 o 
   8  14  10       22.82       43.00     13.54 o 
   9  14  10        1.98       16.64      8.45 o 
  10  14  10      617.78      626.22     95.45 o 
   1  15  10      159.08      192.55     22.89 o 
   2  15  10       13.67       44.00      9.71 o 
   3  15  10       38.48       34.95      6.92 o 
   4  15  10       30.46       28.91      7.63 o 
   5  15  10        0.08       12.55      7.88 o 
   6  15  10      156.54      173.70     29.75 o 
   7  15  10       21.71       38.05      9.99 o 
   8  15  10        0.25        9.04      9.98 o 
   9  15  10      184.01      161.22     26.33 o 
   0  16  10       76.51       52.84     15.04 o 
   1  16  10       13.09       25.29      6.54 o 
   2  16  10      324.23      328.58     36.89 o 
   3  16  10       20.83       29.00      8.73 o 
   4  16  10     3630.08     3956.88    114.45 o 
   5  16  10      379.79      362.87     41.79 o 
   6  16  10      838.49      941.79     60.73 o 
   7  16  10       24.59       43.62     12.23 o 
   8  16  10       73.86       88.96     16.84 o 
   1  17  10       44.23       51.84      8.12 o 
   2  17  10      500.53      486.59     50.53 o 
   3  17  10        0.33       16.00      8.02 o 
   4  17  10        0.44       15.74      9.51 o 
   5  17  10       13.44       22.22      8.65 o 
   6  17  10       86.86      108.11     19.00 o 
   7  17  10      224.43      182.86     33.06 o 
   0  18  10      210.92      170.34     25.70 o 
   1  18  10        6.80       26.23      7.55 o 
   2  18  10        9.22       20.13      8.47 o 
   3  18  10      152.83      162.49     22.15 o 
   4  18  10        0.04        4.50      8.43 o 
   5  18  10       59.03       53.40     11.46 o 
   1  19  10      229.69      208.81     38.43 o 
   1   1  11     5212.66     5301.14     57.51 o 
   2   1  11      397.55      353.31     11.10 o 
   3   1  11      601.52      597.31     11.16 o 
   4   1  11     2820.03     2999.83     38.53 o 
   5   1  11      846.43      789.64     19.83 o 
   6   1  11      146.81      149.84     14.81 o 
   7   1  11      688.55      652.72     17.56 o 
   8   1  11        1.64       12.42      5.55 o 
   9   1  11      392.33      393.96     24.84 o 
  10   1  11      120.90       71.97      9.73 o 
  11   1  11      138.01      160.71     17.33 o 
  12   1  11      633.17      638.17     30.50 o 
  13   1  11       24.58       38.52      8.47 o 
  14   1  11      227.89      199.41     24.67 o 
  15   1  11       85.08       80.34     17.17 o 
   0   2  11        1.08       39.05      5.45 o 
   1   2  11     1206.46     1255.53     20.16 o 
   2   2  11      134.54      123.29     10.85 o 
   3   2  11      313.47      277.78      6.83 o 
   4   2  11      950.32      780.55     15.16 o 
   5   2  11     1557.99     1472.88     22.83 o 
   6   2  11     3332.65     3548.40     42.92 o 
   7   2  11        3.80       14.61      7.26 o 
   8   2  11      265.86      322.80     29.92 o 
   9   2  11     1361.06     1258.68     25.39 o 
  10   2  11       43.94       49.20      7.08 o 
  11   2  11      532.80      518.05     42.68 o 
  12   2  11       41.96       28.66      9.10 o 
  13   2  11       13.79       28.15      8.58 o 
  14   2  11        0.60       12.60      6.65 o 
  15   2  11      140.55      134.60     21.61 o 
   1   3  11     1769.18     1587.67     23.46 o 
   2   3  11     2811.73     2787.73     28.19 o 
   3   3  11        6.89        5.17      2.50 o 
   4   3  11     1878.59     1964.48     30.31 o 
   5   3  11      748.84      809.79     20.98 o 
   6   3  11     1577.17     1464.05     31.82 o 
   7   3  11      857.17      770.58     23.44 o 
   8   3  11      750.52      651.18     22.37 o 
   9   3  11     3406.28     3356.32     45.00 o 
  10   3  11      116.05       83.71     10.31 o 
  11   3  11      643.74      720.96     41.34 o 
  12   3  11       39.20       78.21     12.47 o 
  13   3  11      475.68      468.05     41.02 o 
  14   3  11      311.16      309.79     39.02 o 
  15   3  11      253.42      240.42     41.34 o 
   0   4  11     7486.00     7120.92     93.59 o 
   1   4  11     1237.00     1256.39     19.09 o 
   2   4  11     1768.63     1879.08     20.02 o 
   3   4  11      175.31      125.98      9.69 o 
   4   4  11      899.27      849.50     20.42 o 
   5   4  11     2318.48     2175.16     35.31 o 
   6   4  11     2405.80     2451.03     38.87 o 
   7   4  11     1318.75     1184.18     27.77 o 
   8   4  11     1256.98     1246.39     32.30 o 
   9   4  11       28.42       33.85      6.59 o 
  10   4  11       16.10       24.83      6.37 o 
  11   4  11       24.96       25.41      6.07 o 
  12   4  11     1029.45      874.49     31.87 o 
  13   4  11      649.36      682.14     42.91 o 
  14   4  11       88.61      107.27     16.25 o 
  15   4  11      695.13      644.08     49.19 o 
   1   5  11       92.64       81.23      6.53 o 
   2   5  11      157.47       78.94      6.91 o 
   3   5  11     6674.07     6289.25    104.52 o 
   4   5  11       33.11       35.44      4.46 o 
   5   5  11     7610.83     7604.49    169.86 o 
   6   5  11       95.55      126.15     13.19 o 
   7   5  11      963.95      973.79     19.49 o 
   8   5  11      720.17      689.61     20.75 o 
   9   5  11        5.25       11.87      5.75 o 
  10   5  11     1203.79     1164.34     29.58 o 
  11   5  11      171.27      200.35     22.61 o 
  12   5  11      265.29      293.25     31.32 o 
  13   5  11      332.10      320.23     37.09 o 
  14   5  11      289.39      264.50     33.11 o 
  15   5  11      292.19      289.67     77.06 o 
   0   6  11      621.54      652.29     10.68 o 
   1   6  11     1345.57     1334.65     17.13 o 
   2   6  11       17.86       29.28      3.58 o 
   3   6  11      747.67      629.78     10.50 o 
   4   6  11        7.99       17.01      2.72 o 
   5   6  11      914.30      845.12     19.58 o 
   6   6  11      925.69      817.76     16.75 o 
   7   6  11     2134.32     2019.45     36.91 o 
   8   6  11      440.10      495.65     23.86 o 
   9   6  11       54.73       62.81      8.72 o 
  10   6  11       76.49       75.86     11.75 o 
  11   6  11      273.32      274.55     28.81 o 
  12   6  11       68.27       84.94     12.05 o 
  13   6  11      907.58      957.61     45.86 o 
  14   6  11        3.89       28.86      8.88 o 
   1   7  11     1295.63     1189.32     20.75 o 
   2   7  11        8.10       11.19      3.22 o 
   3   7  11      272.54      216.06      7.64 o 
   4   7  11       96.03       82.98      8.44 o 
   5   7  11        0.01       12.69      3.20 o 
   6   7  11       22.86       47.19      6.69 o 
   7   7  11      318.12      320.73     22.46 o 
   8   7  11      104.01      109.08     12.23 o 
   9   7  11      668.72      595.67     23.67 o 
  10   7  11      272.89      292.67     27.72 o 
  11   7  11      454.77      530.07     33.42 o 
  12   7  11       95.66      103.38     14.73 o 
  13   7  11       11.84       16.88      8.33 o 
  14   7  11      732.20      646.47     47.34 o 
   0   8  11      547.07      546.04     28.62 o 
   1   8  11      879.18      734.78     19.82 o 
   2   8  11      426.87      320.40     17.15 o 
   3   8  11     1915.17     1784.62     30.44 o 
   4   8  11     2544.00     2557.76     37.45 o 
   5   8  11        5.65       16.82      3.37 o 
   6   8  11      294.30      340.21     20.59 o 
   7   8  11      401.02      376.02     16.98 o 
   8   8  11       56.48       57.36      9.36 o 
   9   8  11      213.81      200.42     23.99 o 
  10   8  11      512.28      658.20     36.68 o 
  11   8  11       63.73       55.54      9.57 o 
  12   8  11      269.25      271.72     32.45 o 
  13   8  11      124.28      113.26     19.99 o 
  14   8  11       22.76       24.99     10.12 o 
   1   9  11       25.09       36.52      7.13 o 
   2   9  11        9.35       68.28      8.09 o 
   3   9  11       57.91       65.11      8.26 o 
   4   9  11      164.19      171.80     14.92 o 
   5   9  11     1463.58     1416.76     25.23 o 
   6   9  11      689.21      626.61     16.96 o 
   7   9  11      110.57      113.13     13.75 o 
   8   9  11      555.04      491.10     23.77 o 
   9   9  11      118.97      149.21     17.29 o 
  10   9  11       36.08       34.56      8.92 o 
  11   9  11      506.26      590.90     60.86 o 
  12   9  11       85.45       86.07     14.58 o 
  13   9  11       10.46       28.73      9.38 o 
   0  10  11        3.14        6.60     12.86 o 
   1  10  11     1734.73     1666.56     38.08 o 
   2  10  11     1850.95     1912.23     41.66 o 
   3  10  11      453.32      436.44     16.36 o 
   4  10  11     6322.52     6846.91     87.33 o 
   5  10  11      310.89      279.92     20.76 o 
   6  10  11      244.67      276.98     18.50 o 
   7  10  11      162.17      143.56     19.28 o 
   8  10  11       47.88       68.94     10.54 o 
   9  10  11        9.69        9.51      8.67 o 
  10  10  11        3.93       17.69      7.27 o 
  11  10  11      171.64      207.05     23.38 o 
  12  10  11      114.84      113.61     18.23 o 
  13  10  11      857.55      921.23     54.62 o 
   1  11  11      869.55      931.32     24.79 o 
   2  11  11      658.28      622.74     56.14 o 
   3  11  11      389.88      454.63     36.52 o 
   4  11  11      301.57      247.58     19.11 o 
   5  11  11      298.89      316.84     23.37 o 
   6  11  11      423.05      402.18     36.78 o 
   7  11  11     1027.63     1029.18     30.53 o 
   8  11  11        3.06       23.91      7.47 o 
   9  11  11      451.72      450.19     44.22 o 
  10  11  11       53.22       50.31     12.38 o 
  11  11  11       21.40       39.37      9.92 o 
  12  11  11        1.93       18.82      8.14 o 
   0  12  11     2127.77     2212.33     81.16 o 
   1  12  11        9.70       16.61      7.10 o 
   2  12  11     1109.22     1162.90     30.57 o 
   3  12  11     4412.65     4442.90     89.99 o 
   4  12  11      111.55      153.11     18.05 o 
   5  12  11       80.98       87.25     11.68 o 
   6  12  11     1011.13     1055.89     33.39 o 
   7  12  11      353.22      321.28     36.72 o 
   8  12  11      277.39      273.89     30.47 o 
   9  12  11      848.21      938.63     39.70 o 
  10  12  11      115.29      112.11     21.27 o 
  11  12  11     1099.36     1302.44     46.05 o 
   1  13  11     2531.76     2645.39     59.61 o 
   2  13  11     1634.46     1654.39     36.94 o 
   3  13  11      658.12      678.21     41.40 o 
   4  13  11        9.60       17.99      5.56 o 
   5  13  11        8.59       20.41      8.13 o 
   6  13  11      630.06      684.56     41.15 o 
   7  13  11      146.67      153.32     20.88 o 
   8  13  11       18.65       17.43      9.08 o 
   9  13  11      124.56      127.56     19.31 o 
  10  13  11      415.65      375.07     54.11 o 
  11  13  11        0.19       15.31      8.11 o 
   0  14  11      546.43      531.00     68.29 o 
   1  14  11      820.37      838.13     37.19 o 
   2  14  11        0.51       12.90      6.13 o 
   3  14  11        1.88        7.31      5.17 o 
   4  14  11       74.84       79.74     12.42 o 
   5  14  11      771.64      756.95     48.65 o 
   6  14  11      523.86      557.60     46.40 o 
   7  14  11      872.80      825.07     89.19 o 
   8  14  11      900.51     1001.66     64.45 o 
   9  14  11      280.80      290.02     36.71 o 
  10  14  11        1.51       16.47      9.21 o 
   1  15  11       22.04       20.39      6.44 o 
   2  15  11        3.35       11.32      5.90 o 
   3  15  11       24.02       46.86      9.94 o 
   4  15  11      221.92      167.06     24.39 o 
   5  15  11      436.07      447.56     49.45 o 
   6  15  11        2.85       12.44      9.67 o 
   7  15  11       29.91       28.39      9.70 o 
   8  15  11        7.54       22.19      8.69 o 
   9  15  11      126.73       89.96     15.84 o 
   0  16  11       33.76       53.88     10.86 o 
   1  16  11        2.60       13.15      6.74 o 
   2  16  11       83.83       66.04      9.83 o 
   3  16  11      312.17      299.03     32.14 o 
   4  16  11       48.36       28.22      8.49 o 
   5  16  11       34.18       34.67      9.45 o 
   6  16  11      106.35       75.05     14.87 o 
   7  16  11       46.13       67.58     14.26 o 
   8  16  11        6.48       16.13     11.10 o 
   1  17  11     1036.79     1029.27     39.00 o 
   2  17  11       84.89       93.20     17.44 o 
   3  17  11       47.81       24.19      9.02 o 
   4  17  11       45.88       49.28     10.79 o 
   5  17  11       75.08       91.89     15.44 o 
   6  17  11      315.34      268.16     44.27 o 
   0  18  11      252.13      190.04     49.45 o 
   1  18  11        0.04       10.51      7.16 o 
   2  18  11      257.06      206.73     32.40 o 
   3  18  11        7.52       16.74      7.88 o 
   4  18  11      374.94      312.65     45.76 o 
   0   0  12    22703.22    25462.47    388.86 o 
   1   0  12       12.83        7.69      2.63 o 
   2   0  12        5.00       27.81      5.71 o 
   3   0  12        7.41        8.60      3.07 o 
   4   0  12     2045.41     1960.87     54.66 o 
   5   0  12     2270.23     2132.85     51.15 o 
   6   0  12     1994.65     1859.23     53.26 o 
   7   0  12       24.64       58.31     11.48 o 
   8   0  12     3008.71     2918.22     87.02 o 
   9   0  12       59.54       53.97      9.96 o 
  10   0  12       17.33       25.80     11.66 o 
  11   0  12      231.96      267.50     40.00 o 
  12   0  12      394.87      382.12     61.69 o 
  13   0  12        8.54       21.90     12.40 o 
  14   0  12        5.89       17.72     14.02 o 
  15   0  12     1085.69     1008.15     74.79 o 
   1   1  12     1355.04     1416.21     18.17 o 
   2   1  12      949.24      870.83     17.60 o 
   3   1  12     2248.03     2136.86     23.50 o 
   4   1  12      145.52      148.62      6.75 o 
   5   1  12     7308.17     7218.70     96.32 o 
   6   1  12     2909.13     2738.58     45.15 o 
   7   1  12       70.20       62.94      7.87 o 
   8   1  12        0.05       16.01      5.74 o 
   9   1  12      305.35      236.43     23.86 o 
  10   1  12      245.81      223.76     23.02 o 
  11   1  12      232.46      269.95     25.60 o 
  12   1  12        4.57       17.03      7.41 o 
  13   1  12      265.44      233.84     27.64 o 
  14   1  12      776.88      866.08     34.85 o 
  15   1  12      194.03      187.67     37.24 o 
   0   2  12      366.28      291.26      9.88 o 
   1   2  12     4061.93     4106.41     48.28 o 
   2   2  12      636.12      676.15     11.57 o 
   3   2  12     1221.98     1258.89     17.85 o 
   4   2  12      727.21      650.27     10.21 o 
   5   2  12      704.37      718.91     16.01 o 
   6   2  12      409.82      456.37     19.80 o 
   7   2  12      382.15      417.08     27.09 o 
   8   2  12      732.56      684.68     24.63 o 
   9   2  12     1008.71     1012.84     25.37 o 
  10   2  12      497.50      497.78     43.52 o 
  11   2  12      669.26      643.69     24.42 o 
  12   2  12      159.27      163.95     18.56 o 
  13   2  12        0.73       13.30      6.72 o 
  14   2  12       83.77       89.89     16.43 o 
  15   2  12       45.90       28.28      8.91 o 
   1   3  12      459.78      295.90     11.61 o 
   2   3  12     3438.38     3566.58     49.94 o 
   3   3  12     2753.58     3039.27     37.98 o 
   4   3  12     1038.91     1047.22     21.64 o 
   5   3  12     4590.59     4629.81     56.44 o 
   6   3  12      271.32      288.25     24.03 o 
   7   3  12     1874.44     1833.06     35.50 o 
   8   3  12      352.11      364.30     33.24 o 
   9   3  12       65.53       57.36      7.48 o 
  10   3  12     1063.26     1118.21     29.47 o 
  11   3  12        7.21        7.55      6.60 o 
  12   3  12      178.68      142.66     18.05 o 
  13   3  12        9.75       19.33      8.16 o 
  14   3  12       18.15       23.60     10.50 o 
  15   3  12       35.39       32.94      9.99 o 
   0   4  12      602.29      567.43     13.17 o 
   1   4  12      791.79      822.45     18.21 o 
   2   4  12      842.60      904.47     15.91 o 
   3   4  12      266.66      349.66      8.04 o 
   4   4  12      242.24      270.31      9.68 o 
   5   4  12       98.61      115.89     11.46 o 
   6   4  12      457.63      452.76     22.09 o 
   7   4  12      163.46      202.60     19.23 o 
   8   4  12     1358.70     1366.21     34.06 o 
   9   4  12      639.19      655.82     27.18 o 
  10   4  12       87.58       66.48      9.32 o 
  11   4  12      992.83      823.86     31.99 o 
  12   4  12        0.64       10.06      8.48 o 
  13   4  12       90.65       89.75     13.46 o 
  14   4  12       13.37       15.97      9.76 o 
   1   5  12      163.87      160.49      7.71 o 
   2   5  12      836.35      928.40     15.94 o 
   3   5  12        1.86       25.16      3.53 o 
   4   5  12      463.53      524.53     18.42 o 
   5   5  12        0.04       23.37      4.13 o 
   6   5  12       20.16       27.44      5.08 o 
   7   5  12      263.08      292.51     28.02 o 
   8   5  12       35.15       45.48      5.95 o 
   9   5  12      491.90      410.58     20.46 o 
  10   5  12        4.06       23.72      6.93 o 
  11   5  12        0.35       13.69      7.60 o 
  12   5  12      149.15      150.76     17.45 o 
  13   5  12      126.10      139.64     20.02 o 
  14   5  12       49.85       54.90     10.43 o 
   0   6  12     1886.40     1644.61     39.08 o 
   1   6  12     1983.76     2184.09     29.51 o 
   2   6  12        0.13        5.79      2.03 o 
   3   6  12     1445.65     1359.82     23.43 o 
   4   6  12      160.82      171.98     14.91 o 
   5   6  12       36.10       48.17      6.18 o 
   6   6  12      206.58      238.79     22.56 o 
   7   6  12       26.35       22.19      6.27 o 
   8   6  12     1085.24     1047.19     21.56 o 
   9   6  12        0.25       17.85      7.04 o 
  10   6  12        3.14       18.76      6.37 o 
  11   6  12      570.18      618.33     38.40 o 
  12   6  12        7.09       19.90      8.61 o 
  13   6  12      196.76      185.33     23.65 o 
  14   6  12       86.79       78.22     14.54 o 
   1   7  12     2707.49     2541.34     35.90 o 
   2   7  12     1596.40     1380.45     22.38 o 
   3   7  12     2799.06     2788.24     38.58 o 
   4   7  12        8.58        5.98      2.84 o 
   5   7  12       97.08      120.31     12.25 o 
   6   7  12       86.89       88.97     10.17 o 
   7   7  12     3110.54     3128.57     70.32 o 
   8   7  12      177.60      156.18     16.43 o 
   9   7  12      945.24     1065.44     23.82 o 
  10   7  12     1929.36     1911.41     35.95 o 
  11   7  12        7.79       12.63      6.48 o 
  12   7  12       59.38       59.43      9.74 o 
  13   7  12        1.19       12.49      7.98 o 
  14   7  12      176.66      196.89     26.97 o 
   0   8  12       41.34       37.09      7.28 o 
   1   8  12      117.21      126.19     13.00 o 
   2   8  12      628.37      603.05     13.83 o 
   3   8  12      256.65      243.43     13.71 o 
   4   8  12     2288.72     2128.26     52.12 o 
   5   8  12     2165.21     2150.95     42.72 o 
   6   8  12      602.37      542.84     19.94 o 
   7   8  12      743.87      765.63     20.97 o 
   8   8  12        0.84        8.84      4.86 o 
   9   8  12       16.49       17.83      7.32 o 
  10   8  12        6.72       17.32      6.49 o 
  11   8  12       42.38       68.83     11.50 o 
  12   8  12      438.93      466.87     57.12 o 
  13   8  12      412.44      377.71     41.00 o 
   1   9  12      143.83      169.67     17.05 o 
   2   9  12     1742.83     1770.77     34.57 o 
   3   9  12     1530.46     1553.43     36.81 o 
   4   9  12      193.46      206.21     14.98 o 
   5   9  12       42.06       66.46      8.33 o 
   6   9  12     1873.14     1857.03     43.83 o 
   7   9  12        2.92       17.87      5.99 o 
   8   9  12       54.67       61.37      9.66 o 
   9   9  12       50.26       42.99      9.13 o 
  10   9  12       87.88       82.41     12.99 o 
  11   9  12       14.24       25.17     10.35 o 
  12   9  12       80.70      125.20     17.82 o 
  13   9  12       37.50       40.48     10.93 o 
   0  10  12      104.77      106.87     21.44 o 
   1  10  12       71.46       76.49     11.03 o 
   2  10  12     2539.96     2439.18     50.33 o 
   3  10  12        5.30       26.69      5.71 o 
   4  10  12     3194.40     2943.78     53.49 o 
   5  10  12      713.17      781.29     24.01 o 
   6  10  12      106.13      109.48     13.01 o 
   7  10  12     1563.19     1472.47     36.49 o 
   8  10  12     1062.43      977.22     30.32 o 
   9  10  12        0.61       10.49      9.50 o 
  10  10  12      194.18      227.62     26.88 o 
  11  10  12      103.07      102.18     17.57 o 
  12  10  12     1552.11     1782.06     35.61 o 
   1  11  12       41.02       25.35      6.75 o 
   2  11  12      398.25      344.55     37.37 o 
   3  11  12     2161.16     2177.47     52.97 o 
   4  11  12      368.44      351.31     37.26 o 
   5  11  12      250.97      268.74     28.56 o 
   6  11  12      164.16      147.71     16.32 o 
   7  11  12      180.27      188.37     19.65 o 
   8  11  12      312.39      303.34     26.81 o 
   9  11  12      254.92      242.32     24.82 o 
  10  11  12      560.72      507.71     61.24 o 
  11  11  12      559.15      660.71     85.51 o 
  12  11  12       27.16       41.93      9.70 o 
   0  12  12     1281.88     1175.84     61.10 o 
   1  12  12        0.33       13.62      7.15 o 
   2  12  12      821.90      787.25     37.94 o 
   3  12  12      489.42      419.00     33.57 o 
   4  12  12       15.48       21.52      8.21 o 
   5  12  12       43.72       42.03      7.94 o 
   6  12  12       76.05       71.79     11.98 o 
   7  12  12      171.50      202.85     21.34 o 
   8  12  12       71.19       57.08     10.46 o 
   9  12  12       62.30       69.05     14.42 o 
  10  12  12       22.89       21.19      9.25 o 
  11  12  12      281.25      207.76     31.95 o 
   1  13  12      527.27      501.36     45.12 o 
   2  13  12      111.67       83.52     11.81 o 
   3  13  12      662.42      623.44     25.89 o 
   4  13  12      553.96      553.08     31.04 o 
   5  13  12      139.77      196.60     23.43 o 
   6  13  12       45.63       47.35      9.98 o 
   7  13  12       22.09       42.49     11.70 o 
   8  13  12      179.86      145.03     20.58 o 
   9  13  12       12.08       26.12      9.08 o 
  10  13  12        0.65       21.03     10.14 o 
   0  14  12        0.14        6.75     11.98 o 
   1  14  12        2.26       15.34      7.75 o 
   2  14  12      242.94      282.14     29.56 o 
   3  14  12        0.03       21.06      6.88 o 
   4  14  12       30.03       37.40      8.50 o 
   5  14  12        1.63       17.94      9.08 o 
   6  14  12       76.68       96.77     14.46 o 
   7  14  12        8.06       20.32      8.92 o 
   8  14  12      109.16       89.21     15.95 o 
   9  14  12      245.79      249.45     34.59 o 
   1  15  12      171.38      206.72     24.04 o 
   2  15  12        5.15       25.43      7.68 o 
   3  15  12      243.83      255.57     29.06 o 
   4  15  12       49.76       58.47      9.85 o 
   5  15  12      262.86      222.05     31.43 o 
   6  15  12       78.14       84.39     13.57 o 
   7  15  12      503.96      480.26     67.65 o 
   8  15  12      171.57      168.86     25.90 o 
   0  16  12      663.93      649.57     60.98 o 
   1  16  12       45.69       56.77     11.60 o 
   2  16  12      254.27      222.21     28.78 o 
   3  16  12      212.99      217.46     27.71 o 
   4  16  12        0.79       23.06      8.93 o 
   5  16  12        0.56       14.37      7.39 o 
   6  16  12      147.88      189.28     30.54 o 
   7  16  12      146.70      128.67     19.71 o 
   1  17  12     1786.67     2073.73     34.35 o 
   2  17  12      553.51      495.06     47.74 o 
   3  17  12       11.85       24.20      9.15 o 
   4  17  12       37.91       32.71      8.35 o 
   5  17  12        4.85       17.10      8.35 o 
   0  18  12      352.41      270.37     69.05 o 
   1  18  12       70.85       72.23     13.49 o 
   2  18  12       71.89       56.36     11.19 o 
   1   1  13     2652.51     2527.39     43.11 o 
   2   1  13     1614.47     1637.23     20.91 o 
   3   1  13     1269.80     1205.24     15.76 o 
   4   1  13      220.77      208.92     11.07 o 
   5   1  13     7153.30     6969.31    100.12 o 
   6   1  13     1545.03     1498.60     24.81 o 
   7   1  13      357.29      360.30     23.25 o 
   8   1  13      160.37      165.46     16.24 o 
   9   1  13      759.26      734.55     25.49 o 
  10   1  13      351.00      362.82     36.05 o 
  11   1  13        0.09       12.07      6.10 o 
  12   1  13        4.01       17.11      7.12 o 
  13   1  13        1.78       21.67      7.89 o 
  14   1  13      210.96      158.64     23.19 o 
   0   2  13      424.99      461.38     13.47 o 
   1   2  13      384.00      296.78      9.08 o 
   2   2  13      273.00      288.53      8.72 o 
   3   2  13      923.71      822.92     21.27 o 
   4   2  13       25.15       12.93      2.71 o 
   5   2  13     1240.93     1111.54     21.35 o 
   6   2  13      211.04      198.45     18.08 o 
   7   2  13     1052.23      973.63     22.16 o 
   8   2  13        9.32       20.74      5.56 o 
   9   2  13      305.61      318.80     28.90 o 
  10   2  13       21.22       30.76      7.22 o 
  11   2  13        0.65       12.23      6.54 o 
  12   2  13       35.85       36.18      9.17 o 
  13   2  13      539.43      487.18     46.06 o 
  14   2  13        0.04       10.83      9.44 o 
   1   3  13       77.07       84.05      7.92 o 
   2   3  13     1144.88     1048.21     20.62 o 
   3   3  13     6027.40     5751.48    107.49 o 
   4   3  13       63.96       89.48      8.31 o 
   5   3  13      689.23      537.64     14.00 o 
   6   3  13      891.59      847.80     30.24 o 
   7   3  13        3.22       10.53      6.51 o 
   8   3  13      239.11      266.81     27.38 o 
   9   3  13       18.01       24.48      7.10 o 
  10   3  13      849.98      789.89     25.81 o 
  11   3  13      491.17      549.20     51.76 o 
  12   3  13      390.42      312.09     32.63 o 
  13   3  13       67.04       75.57     12.99 o 
  14   3  13       64.86       60.40     10.07 o 
   0   4  13        0.81        8.57      4.12 o 
   1   4  13     1568.48     1446.58     17.69 o 
   2   4  13       37.25       32.07      3.64 o 
   3   4  13     3881.88     3816.45     58.26 o 
   4   4  13     3581.28     3436.22     56.95 o 
   5   4  13      620.68      615.48     15.45 o 
   6   4  13      586.98      538.01     17.22 o 
   7   4  13     2714.62     2661.31     52.61 o 
   8   4  13      836.91      876.52     19.47 o 
   9   4  13      629.65      659.61     25.49 o 
  10   4  13        2.86       15.54      4.97 o 
  11   4  13      742.64      788.28     38.34 o 
  12   4  13      316.39      344.34     40.47 o 
  13   4  13       17.80       25.80      7.11 o 
  14   4  13        4.68       17.77      8.24 o 
   1   5  13     2431.32     2440.54     33.76 o 
   2   5  13     2301.21     2194.52     31.48 o 
   3   5  13       50.36       42.35      4.40 o 
   4   5  13      122.65      108.03      9.84 o 
   5   5  13      695.41      715.34     16.22 o 
   6   5  13      265.35      253.74     20.88 o 
   7   5  13     2681.81     2626.91     53.35 o 
   8   5  13      132.68      128.40     15.01 o 
   9   5  13      569.63      561.77     23.78 o 
  10   5  13      165.73      162.12     19.49 o 
  11   5  13       93.43       89.63     11.83 o 
  12   5  13        3.76       22.35      7.64 o 
  13   5  13      169.27      128.21     18.38 o 
  14   5  13      402.74      341.87     47.62 o 
   0   6  13     2012.32     2108.39     40.66 o 
   1   6  13        0.86        9.18      2.10 o 
   2   6  13       57.35       67.33      7.51 o 
   3   6  13       10.06       10.47      2.26 o 
   4   6  13      509.86      382.36     18.86 o 
   5   6  13     3251.30     3256.46     59.42 o 
   6   6  13      268.93      289.82     23.18 o 
   7   6  13      358.68      359.16     23.16 o 
   8   6  13      893.08      783.84     22.03 o 
   9   6  13      807.50      791.37     25.36 o 
  10   6  13       48.64       65.77     10.19 o 
  11   6  13      426.68      489.61     45.86 o 
  12   6  13      370.61      376.31     39.66 o 
  13   6  13       26.91       28.92      7.99 o 
  14   6  13      114.36       73.43     18.58 o 
   1   7  13       26.88       26.43      3.43 o 
   2   7  13       38.12       50.55      5.33 o 
   3   7  13     2401.66     2307.63     44.32 o 
   4   7  13      309.35      262.45     15.13 o 
   5   7  13     5316.33     5180.16     72.40 o 
   6   7  13      565.34      551.38     20.31 o 
   7   7  13       82.20       73.55      9.28 o 
   8   7  13       97.17       79.98      9.96 o 
   9   7  13      383.88      360.64     26.60 o 
  10   7  13       28.50       32.96      7.86 o 
  11   7  13      177.15      162.50     19.64 o 
  12   7  13       41.87       55.94     10.32 o 
  13   7  13       25.68       29.84      9.13 o 
   0   8  13     1212.63     1086.73     52.29 o 
   1   8  13      207.27      178.25      7.00 o 
   2   8  13       18.35       14.73      2.69 o 
   3   8  13     1297.01     1169.70     32.41 o 
   4   8  13       57.88       99.23      6.94 o 
   5   8  13     1199.51     1087.78     20.11 o 
   6   8  13        0.03        8.48      4.21 o 
   7   8  13      803.58      691.73     18.87 o 
   8   8  13      131.65      145.36     16.07 o 
   9   8  13        4.71       12.15      6.91 o 
  10   8  13      121.97       84.45     13.85 o 
  11   8  13      253.75      232.18     27.99 o 
  12   8  13       43.30       58.57     12.44 o 
  13   8  13     1089.51     1169.08     49.45 o 
   1   9  13     3974.25     4147.30     59.35 o 
   2   9  13       67.20       42.42      7.31 o 
   3   9  13     1372.02     1325.91     33.03 o 
   4   9  13      319.84      265.88     15.91 o 
   5   9  13      256.30      222.55     23.59 o 
   6   9  13      113.81      127.12     14.97 o 
   7   9  13      250.63      286.84     30.54 o 
   8   9  13      135.41      125.92     16.53 o 
   9   9  13      217.04      226.42     24.91 o 
  10   9  13       71.76       77.25     13.64 o 
  11   9  13       27.83       22.47      6.94 o 
  12   9  13        1.80       23.31      8.21 o 
   0  10  13      587.99      596.98     29.14 o 
   1  10  13        3.98       14.59      5.57 o 
   2  10  13      135.47      133.69     15.44 o 
   3  10  13      281.43      259.43     26.86 o 
   4  10  13       90.34      117.43     12.93 o 
   5  10  13        0.28        8.58      5.16 o 
   6  10  13       48.56       61.74      8.44 o 
   7  10  13      205.39      217.02     23.71 o 
   8  10  13      184.08      209.51     22.99 o 
   9  10  13      134.45      116.27     15.96 o 
  10  10  13        3.33        7.24      7.84 o 
  11  10  13        0.48        7.14      8.57 o 
  12  10  13      165.84      181.13     25.84 o 
   1  11  13       71.72       78.94     10.51 o 
   2  11  13      545.31      605.65     48.02 o 
   3  11  13      691.49      691.96     33.46 o 
   4  11  13      211.34      228.99     25.56 o 
   5  11  13       52.12       61.95      9.22 o 
   6  11  13      106.90      131.98     16.40 o 
   7  11  13       26.71       32.02      8.50 o 
   8  11  13       60.60       50.67     10.78 o 
   9  11  13       51.19       83.98     16.75 o 
  10  11  13      161.48      162.58     25.51 o 
  11  11  13       31.81       39.97      9.82 o 
   0  12  13       24.96       67.49     15.97 o 
   1  12  13       54.31       48.41      8.36 o 
   2  12  13      144.93      152.30     16.69 o 
   3  12  13       50.81       35.51      6.27 o 
   4  12  13      441.23      468.77     32.29 o 
   5  12  13      338.21      371.26     40.42 o 
   6  12  13       14.75       21.86      8.63 o 
   7  12  13      117.98      129.74     18.14 o 
   8  12  13       18.24       39.34     12.19 o 
   9  12  13       91.21      119.39     20.79 o 
  10  12  13       14.12       20.14     10.18 o 
  11  12  13       62.46       61.38     13.27 o 
   1  13  13      854.28      799.45     38.89 o 
   2  13  13      937.96     1056.46     33.53 o 
   3  13  13       30.30       28.21      7.32 o 
   4  13  13      109.25      106.89     15.45 o 
   5  13  13      304.81      284.32     28.02 o 
   6  13  13      267.25      277.57     30.59 o 
   7  13  13      393.77      328.16     47.73 o 
   8  13  13       46.80       56.04     13.67 o 
   9  13  13      120.28       95.36     17.00 o 
  10  13  13      789.86      808.52     59.13 o 
   0  14  13      232.97      233.83     40.86 o 
   1  14  13     1624.70     1652.48     32.12 o 
   2  14  13      140.90      103.25     13.62 o 
   3  14  13      658.31      571.03     38.53 o 
   4  14  13     1073.76     1070.65     35.15 o 
   5  14  13        7.09       21.07      7.11 o 
   6  14  13      357.62      253.12     30.79 o 
   7  14  13      350.88      377.61     48.57 o 
   8  14  13       36.36       48.22     14.41 o 
   9  14  13     1657.10     1889.19     59.31 o 
   1  15  13     1131.50     1179.01     27.25 o 
   2  15  13       80.86       63.75     10.44 o 
   3  15  13      435.62      501.08     44.24 o 
   4  15  13        2.00       13.27      7.39 o 
   5  15  13       77.06      101.86     17.01 o 
   6  15  13       22.95       33.75      8.87 o 
   7  15  13      485.37      439.96     74.36 o 
   8  15  13        5.90       19.19      9.34 o 
   0  16  13       74.21       62.58     16.95 o 
   1  16  13       14.37       26.29      7.26 o 
   2  16  13       12.18       20.83      6.98 o 
   3  16  13      385.98      339.48     52.95 o 
   4  16  13      649.80      538.57     78.32 o 
   5  16  13       56.77       79.81     13.44 o 
   6  16  13        2.55       14.26     10.17 o 
   1  17  13      256.02      194.54     29.56 o 
   2  17  13        7.80       13.91      8.43 o 
   3  17  13      438.10      401.29     37.62 o 
   4  17  13        2.15       14.48      9.03 o 
   0   0  14     3823.39     4065.25    136.78 o 
   1   0  14      574.50      561.41     44.39 o 
   2   0  14      249.32      260.65     14.31 o 
   3   0  14      527.49      492.90     17.38 o 
   4   0  14     1872.38     1543.10     38.17 o 
   5   0  14     4467.00     4530.91    130.81 o 
   6   0  14     3016.58     2915.25     85.24 o 
   7   0  14      811.89      729.80     37.38 o 
   8   0  14     2048.88     2059.08     80.00 o 
   9   0  14        1.19       12.51      7.80 o 
  10   0  14      212.16      221.20     35.37 o 
  11   0  14      455.49      446.56     38.63 o 
  12   0  14       21.85       26.11      7.82 o 
  13   0  14      227.52      146.08     32.82 o 
  14   0  14      173.21      142.54     31.84 o 
   1   1  14     3532.10     3449.60     52.87 o 
   2   1  14     1292.95     1228.30     23.77 o 
   3   1  14      667.14      681.87      9.75 o 
   4   1  14      384.19      379.51      7.95 o 
   5   1  14      313.66      322.28     14.92 o 
   6   1  14      224.67      246.89     16.55 o 
   7   1  14     3939.48     3951.26     49.12 o 
   8   1  14      100.01       90.89     11.62 o 
   9   1  14     1928.53     2014.31     47.60 o 
  10   1  14      473.95      425.97     26.50 o 
  11   1  14       73.57       88.30     11.05 o 
  12   1  14      209.41      211.60     27.51 o 
  13   1  14      296.06      227.71     29.15 o 
  14   1  14      180.44      154.55     27.48 o 
   0   2  14     1200.14      994.74     23.57 o 
   1   2  14      122.57      129.27      6.67 o 
   2   2  14      624.45      622.22     12.08 o 
   3   2  14      261.21      222.55     10.00 o 
   4   2  14      197.68      199.46      7.63 o 
   5   2  14     8186.81     7739.31    121.04 o 
   6   2  14     4544.11     4354.63     60.28 o 
   7   2  14       83.09       56.93      9.07 o 
   8   2  14      248.48      286.93     24.68 o 
   9   2  14      306.53      299.77     31.36 o 
  10   2  14       14.95       26.25      7.00 o 
  11   2  14      129.87      134.65     15.21 o 
  12   2  14      207.28      185.40     24.34 o 
  13   2  14      548.36      542.70     36.96 o 
  14   2  14      116.91      115.41     17.94 o 
   1   3  14     1339.99     1332.99     25.46 o 
   2   3  14       20.90       10.40      2.73 o 
   3   3  14     1505.92     1380.70     21.92 o 
   4   3  14      518.29      515.08     13.35 o 
   5   3  14     5050.40     4724.70     87.94 o 
   6   3  14     1715.94     1782.36     35.30 o 
   7   3  14     2132.40     2215.96     48.24 o 
   8   3  14       10.22       16.79      6.54 o 
   9   3  14       40.39       59.54      9.38 o 
  10   3  14       29.74       32.23      6.64 o 
  11   3  14       32.38       51.60      8.91 o 
  12   3  14        2.49       13.97      6.03 o 
  13   3  14       18.39       25.62      8.57 o 
  14   3  14       13.27       29.47     10.95 o 
   0   4  14     2203.03     2190.59     64.50 o 
   1   4  14        7.93       21.08      2.85 o 
   2   4  14      576.96      586.08      9.55 o 
   3   4  14        5.64       22.38      3.22 o 
   4   4  14     1148.62      964.89     28.68 o 
   5   4  14       63.86       88.49      9.99 o 
   6   4  14       38.01       59.42      9.38 o 
   7   4  14      766.97      640.61     25.85 o 
   8   4  14      624.84      586.95     26.04 o 
   9   4  14      323.34      278.41     30.98 o 
  10   4  14       22.14       19.60      6.77 o 
  11   4  14       34.22       48.61      9.72 o 
  12   4  14       43.14       46.82      9.67 o 
  13   4  14       42.35       52.18     11.20 o 
  14   4  14      114.84       85.98     16.96 o 
   1   5  14      322.85      162.97     27.24 o 
   2   5  14       29.42       35.76      4.12 o 
   3   5  14      116.96      100.68      7.30 o 
   4   5  14     1834.77     1655.51     30.27 o 
   5   5  14      444.47      452.74     22.11 o 
   6   5  14      380.71      392.88     22.32 o 
   7   5  14      158.07      178.59     15.94 o 
   8   5  14      131.05      119.48     14.03 o 
   9   5  14      105.95      115.50     14.02 o 
  10   5  14       86.27       75.86     11.28 o 
  11   5  14       16.10       25.55      7.41 o 
  12   5  14        0.24       16.91      7.36 o 
  13   5  14      292.93      249.02     41.00 o 
   0   6  14     3092.74     3007.25     78.58 o 
   1   6  14       33.73       38.79      4.96 o 
   2   6  14       18.39       17.32      3.19 o 
   3   6  14      722.95      595.67     23.82 o 
   4   6  14        2.13       10.99      3.44 o 
   5   6  14       38.37       41.51      6.50 o 
   6   6  14       60.14       48.32      6.45 o 
   7   6  14     1298.37     1333.62     32.19 o 
   8   6  14        0.18       14.46      5.52 o 
   9   6  14      282.44      237.15     25.50 o 
  10   6  14       16.33       23.11      7.32 o 
  11   6  14      243.96      214.53     25.88 o 
  12   6  14      250.37      196.94     24.97 o 
  13   6  14      358.93      326.40     45.76 o 
   1   7  14       26.74       26.82      3.54 o 
   2   7  14      669.33      629.80     14.98 o 
   3   7  14     4607.16     4853.00     82.32 o 
   4   7  14       48.16       65.29      7.88 o 
   5   7  14      552.83      607.84     19.06 o 
   6   7  14      375.11      362.44     21.45 o 
   7   7  14        3.98        8.06      5.82 o 
   8   7  14      383.90      320.51     17.14 o 
   9   7  14      104.70      112.06     14.59 o 
  10   7  14      235.17      212.51     26.43 o 
  11   7  14      104.67      129.93     19.54 o 
  12   7  14        1.26       13.04      9.84 o 
  13   7  14      299.22      299.85     44.18 o 
   0   8  14      334.98      373.31     46.64 o 
   1   8  14      685.43      593.87     13.87 o 
   2   8  14        1.50       16.95      4.27 o 
   3   8  14     1287.62     1129.37     22.11 o 
   4   8  14       34.35       30.96      6.01 o 
   5   8  14      218.17      212.84     20.28 o 
   6   8  14        6.58       13.88      5.59 o 
   7   8  14      718.80      705.92     22.62 o 
   8   8  14      722.75      709.29     29.33 o 
   9   8  14      811.56      834.92     30.35 o 
  10   8  14      157.02      123.32     18.86 o 
  11   8  14      438.72      404.45     57.04 o 
  12   8  14       85.03       78.86     14.15 o 
   1   9  14     3343.68     3188.12     57.68 o 
   2   9  14        5.83       18.25      5.36 o 
   3   9  14     1032.80      872.94     21.88 o 
   4   9  14       83.52      102.77     10.95 o 
   5   9  14      104.23       99.25     12.69 o 
   6   9  14      675.06      651.28     22.79 o 
   7   9  14      422.20      428.30     31.05 o 
   8   9  14        0.03       11.02      6.06 o 
   9   9  14      637.72      612.68     38.23 o 
  10   9  14       13.27       27.53      7.90 o 
  11   9  14       22.54       15.98      8.48 o 
  12   9  14      201.76      198.77     34.63 o 
   0  10  14     1443.29     1343.35     42.83 o 
   1  10  14     1404.51     1369.20     34.10 o 
   2  10  14        5.59       18.64      6.54 o 
   3  10  14      350.37      354.06     22.44 o 
   4  10  14      977.73     1006.36     26.50 o 
   5  10  14       13.39       23.35      6.66 o 
   6  10  14      198.38      199.24     25.14 o 
   7  10  14       49.00       77.37     13.39 o 
   8  10  14      436.07      406.46     53.67 o 
   9  10  14      287.74      325.11     36.63 o 
  10  10  14      136.15      119.93     23.62 o 
  11  10  14      220.70      188.20     34.95 o 
   1  11  14     1438.22     1406.93     33.61 o 
   2  11  14      654.11      607.79     27.95 o 
   3  11  14       26.76       41.26      8.43 o 
   4  11  14      194.24      209.92     22.55 o 
   5  11  14       21.51       22.48      6.58 o 
   6  11  14      867.39      889.14     33.13 o 
   7  11  14      414.75      432.67     39.38 o 
   8  11  14      117.81      154.25     19.57 o 
   9  11  14      248.52      217.62     38.27 o 
  10  11  14       20.19       23.85      9.50 o 
  11  11  14       59.66       66.63     16.34 o 
   0  12  14       22.74       21.86      7.40 o 
   1  12  14       32.54       33.36      8.15 o 
   2  12  14        5.19       18.14      6.54 o 
   3  12  14        0.05       14.32      5.45 o 
   4  12  14       29.26       39.34      9.86 o 
   5  12  14      128.74      109.47     15.88 o 
   6  12  14       15.48       12.90      7.15 o 
   7  12  14      632.29      491.89     52.20 o 
   8  12  14      208.82      177.55     28.26 o 
   9  12  14       81.48       67.84     14.94 o 
  10  12  14       36.70       42.07     19.74 o 
   1  13  14     1481.15     1631.65     49.67 o 
   2  13  14      270.21      251.71     27.00 o 
   3  13  14      315.68      301.85     31.29 o 
   4  13  14      123.37      121.26     15.64 o 
   5  13  14      114.87      106.39     13.45 o 
   6  13  14        0.16       12.84      9.72 o 
   7  13  14      111.62      130.33     19.31 o 
   8  13  14       14.54       21.63     11.03 o 
   9  13  14      314.00      367.48     50.97 o 
   0  14  14      690.64      711.09    122.34 o 
   1  14  14      243.09      192.91     25.70 o 
   2  14  14       46.87       39.60      8.53 o 
   3  14  14       22.65       17.67      5.62 o 
   4  14  14       14.15       21.49      7.52 o 
   5  14  14       29.50       29.50     10.41 o 
   6  14  14       14.25       18.10      9.50 o 
   7  14  14        0.01       17.72      9.13 o 
   8  14  14        0.01       12.24      9.49 o 
   1  15  14       84.55      112.88     14.65 o 
   2  15  14       37.32       26.84      7.63 o 
   3  15  14      166.03      173.38     27.67 o 
   4  15  14        2.84       13.39      9.02 o 
   5  15  14      242.57      248.68     33.86 o 
   6  15  14      256.46      252.77     45.81 o 
   7  15  14        3.57       14.65     10.75 o 
   0  16  14      153.73      126.31     29.13 o 
   1  16  14      454.17      509.56     35.74 o 
   2  16  14       55.87       52.34     11.94 o 
   3  16  14      269.26      270.27     44.53 o 
   4  16  14      287.56      202.81     33.38 o 
   5  16  14      791.09      855.83     61.51 o 
   1  17  14       60.49       52.00     12.02 o 
   2  17  14      358.66      310.87     58.21 o 
   3  17  14        0.19       20.11     10.11 o 
   1   1  15     1855.99     1906.87     38.82 o 
   2   1  15     3957.88     3885.99     36.78 o 
   3   1  15     2343.45     2457.94     48.66 o 
   4   1  15     1848.27     1771.32     31.07 o 
   5   1  15        0.07        5.94      4.28 o 
   6   1  15     1973.19     1989.93     42.38 o 
   7   1  15      280.96      309.23     15.40 o 
   8   1  15      154.54      140.20     14.34 o 
   9   1  15      219.69      200.62     19.50 o 
  10   1  15     2110.15     2122.31     36.53 o 
  11   1  15       36.38       36.19      8.79 o 
  12   1  15      105.75      105.46     15.42 o 
  13   1  15       11.52       25.86      8.22 o 
  14   1  15      274.28      214.22     49.31 o 
   0   2  15      598.84      608.85     21.26 o 
   1   2  15      641.86      570.87     22.49 o 
   2   2  15      110.60      121.99      4.41 o 
   3   2  15       13.24        8.13      2.76 o 
   4   2  15      747.14      661.58     22.89 o 
   5   2  15      407.53      333.45     11.59 o 
   6   2  15     4112.22     4008.75     57.84 o 
   7   2  15      263.11      263.61     18.19 o 
   8   2  15       68.39       68.85     10.30 o 
   9   2  15      686.00      713.63     24.69 o 
  10   2  15       36.46       49.97      9.09 o 
  11   2  15      481.08      560.40     30.36 o 
  12   2  15        3.25       11.90      7.77 o 
  13   2  15      119.71       90.07     14.37 o 
   1   3  15        1.35        3.94      2.39 o 
   2   3  15      614.64      547.72     12.96 o 
   3   3  15      458.38      446.95     12.26 o 
   4   3  15      283.40      281.29     13.62 o 
   5   3  15      140.12      149.83     11.90 o 
   6   3  15      216.89      263.41     21.19 o 
   7   3  15      394.50      380.67     18.03 o 
   8   3  15      450.94      413.03     28.70 o 
   9   3  15      136.60      122.64     14.85 o 
  10   3  15      782.31      772.59     33.66 o 
  11   3  15      267.97      214.66     23.46 o 
  12   3  15      123.99       92.86     14.25 o 
  13   3  15        8.01       13.64      7.88 o 
   0   4  15      491.49      467.33     29.67 o 
   1   4  15      298.75      271.14     13.02 o 
   2   4  15      250.80      219.46     10.42 o 
   3   4  15      152.98      141.14     14.20 o 
   4   4  15      535.12      475.86     12.37 o 
   5   4  15      244.53      181.56     17.08 o 
   6   4  15     1807.67     1666.47     40.70 o 
   7   4  15      478.93      455.36     35.16 o 
   8   4  15      246.44      269.28     27.69 o 
   9   4  15      162.22      154.81     18.37 o 
  10   4  15       14.09       34.04      7.98 o 
  11   4  15       38.24       54.73      9.78 o 
  12   4  15      282.20      296.60     34.43 o 
  13   4  15      242.09      179.79     29.08 o 
   1   5  15     2410.15     2227.86     73.35 o 
   2   5  15      517.44      388.90     14.21 o 
   3   5  15     5113.29     4764.82    140.53 o 
   4   5  15      246.55      273.72     12.01 o 
   5   5  15     3576.56     3630.35     67.88 o 
   6   5  15     3959.83     4087.63     54.53 o 
   7   5  15     1007.91      969.98     21.78 o 
   8   5  15        6.72       14.52      6.45 o 
   9   5  15      244.86      233.68     24.86 o 
  10   5  15      133.63      122.54     18.15 o 
  11   5  15      699.30      777.72     29.89 o 
  12   5  15       90.09      115.74     19.04 o 
  13   5  15      150.13      128.16     20.69 o 
   0   6  15      171.46      110.38      9.36 o 
   1   6  15      318.55      341.67     12.53 o 
   2   6  15      807.74      718.22     25.07 o 
   3   6  15      439.77      475.29     17.03 o 
   4   6  15     6049.96     5636.93    120.20 o 
   5   6  15      285.88      255.89     24.18 o 
   6   6  15        6.14       24.99      5.42 o 
   7   6  15        0.49       13.29      5.68 o 
   8   6  15       48.19       51.86      7.69 o 
   9   6  15      189.16      194.62     28.67 o 
  10   6  15       93.79       55.96     10.80 o 
  11   6  15        0.56       13.73      7.04 o 
  12   6  15      314.62      268.01     41.44 o 
  13   6  15        2.75       19.41     12.02 o 
   1   7  15        0.86        7.91      2.82 o 
   2   7  15      306.03      250.36      8.79 o 
   3   7  15      539.28      498.38     19.38 o 
   4   7  15     1032.77      912.13     24.46 o 
   5   7  15       47.73       47.68      6.18 o 
   6   7  15      346.93      302.19     25.11 o 
   7   7  15      603.88      557.83     23.49 o 
   8   7  15       36.92       39.73      7.04 o 
   9   7  15        0.13        8.61      8.29 o 
  10   7  15        3.27       14.31      9.46 o 
  11   7  15      359.34      255.98     38.87 o 
  12   7  15       20.03       22.54      7.93 o 
   0   8  15      351.46      351.06     24.90 o 
   1   8  15      145.67      195.13     23.49 o 
   2   8  15      419.14      445.36     20.95 o 
   3   8  15      501.61      508.89     16.38 o 
   4   8  15        8.06       15.75      4.92 o 
   5   8  15      548.81      523.43     21.48 o 
   6   8  15      365.53      321.37     29.35 o 
   7   8  15       20.19       25.14      5.68 o 
   8   8  15      789.75      715.12     27.52 o 
   9   8  15      424.15      424.81     48.29 o 
  10   8  15        4.01       11.42      9.19 o 
  11   8  15      579.92      570.93     72.51 o 
  12   8  15        0.37       19.71      9.09 o 
   1   9  15      333.98      391.39     15.82 o 
   2   9  15       37.24       52.01      8.15 o 
   3   9  15        4.42       15.17      6.69 o 
   4   9  15     2018.99     1796.78     58.73 o 
   5   9  15        7.16       11.08      5.95 o 
   6   9  15        2.80       14.08      4.51 o 
   7   9  15        0.09       15.63      6.83 o 
   8   9  15       45.27       50.18      9.32 o 
   9   9  15        4.69       10.38      7.54 o 
  10   9  15       14.71       16.52      7.41 o 
  11   9  15      257.84      280.32     43.89 o 
   0  10  15       88.75       83.30     16.16 o 
   1  10  15      110.52       75.46     11.81 o 
   2  10  15       99.79      105.24     14.45 o 
   3  10  15      321.91      259.38     27.76 o 
   4  10  15       60.99       41.94      7.33 o 
   5  10  15       68.40       51.23      9.58 o 
   6  10  15       25.60       26.41      7.43 o 
   7  10  15        0.38        7.52     10.36 o 
   8  10  15       25.80       39.04     10.14 o 
   9  10  15        1.12       16.36      8.53 o 
  10  10  15       29.43       33.88     11.37 o 
  11  10  15      133.50      102.31     21.39 o 
   1  11  15      834.67      666.11     22.37 o 
   2  11  15     1450.27     1450.30     44.02 o 
   3  11  15      707.40      661.43     36.79 o 
   4  11  15        0.02       11.98      7.19 o 
   5  11  15      690.15      691.80     34.84 o 
   6  11  15        5.52       20.41      8.76 o 
   7  11  15      387.26      344.30     41.87 o 
   8  11  15      172.43      158.33     22.55 o 
   9  11  15       79.51       49.88      9.56 o 
  10  11  15      639.61      655.90     92.74 o 
   0  12  15     1701.62     1853.26     48.08 o 
   1  12  15       76.97       61.36     10.49 o 
   2  12  15     1182.47     1219.81     31.73 o 
   3  12  15      274.78      259.76     31.02 o 
   4  12  15      267.66      224.96     23.35 o 
   5  12  15       12.37       23.63      8.21 o 
   6  12  15      117.04       75.39     13.34 o 
   7  12  15       34.38       50.44     11.31 o 
   8  12  15      135.71      133.29     21.50 o 
   9  12  15      227.40      200.68     32.27 o 
   1  13  15      246.47      247.41     36.32 o 
   2  13  15      319.89      329.89     34.21 o 
   3  13  15      128.35       97.98     14.48 o 
   4  13  15       44.39       48.55     10.13 o 
   5  13  15        2.40       13.05     10.02 o 
   6  13  15       54.73       57.97     12.14 o 
   7  13  15      309.33      278.40     41.22 o 
   8  13  15       15.83       24.66     11.03 o 
   0  14  15      447.71      431.84     69.21 o 
   1  14  15       27.16       30.65     10.43 o 
   2  14  15      167.44      164.50     23.44 o 
   3  14  15       42.21       47.50     10.08 o 
   4  14  15      655.85      662.94     44.09 o 
   5  14  15      224.94      200.87     28.44 o 
   6  14  15       92.17      112.38     17.35 o 
   7  14  15      340.18      254.29     51.99 o 
   1  15  15       73.67       67.49     12.05 o 
   2  15  15        3.93       16.82      8.77 o 
   3  15  15      335.86      328.36     57.18 o 
   4  15  15        0.06        9.24      8.89 o 
   5  15  15      384.43      462.34     65.63 o 
   6  15  15        0.42        5.00     11.47 o 
   0  16  15      230.54      174.39     48.90 o 
   1  16  15       22.66       22.10      7.24 o 
   2  16  15       28.75       29.49      9.75 o 
   3  16  15        7.81       21.86      9.80 o 
   4  16  15       82.82       55.53     13.91 o 
   0   0  16     6751.77     7225.01    210.99 o 
   1   0  16        9.66       17.72      7.62 o 
   2   0  16     5406.22     5368.15    102.84 o 
   3   0  16     4403.29     4429.50    109.12 o 
   4   0  16     3479.66     3419.33     91.31 o 
   5   0  16      376.48      324.15     25.91 o 
   6   0  16     5355.27     4924.40    122.86 o 
   7   0  16      104.49       84.70     16.26 o 
   8   0  16     2506.20     2401.44     70.85 o 
   9   0  16       65.14       38.43     10.83 o 
  10   0  16      130.00      127.07     22.50 o 
  11   0  16      579.98      538.46     75.14 o 
  12   0  16      703.47      774.36     64.15 o 
  13   0  16       15.56       25.57     10.96 o 
   1   1  16      206.93      174.19     18.87 o 
   2   1  16      329.32      336.68     18.61 o 
   3   1  16     1769.86     1642.78     30.70 o 
   4   1  16        0.01        4.12      1.92 o 
   5   1  16     2642.25     2661.97     54.12 o 
   6   1  16      178.73      182.97     13.58 o 
   7   1  16      217.57      220.19     23.76 o 
   8   1  16      564.11      461.71     19.45 o 
   9   1  16      515.26      463.60     37.13 o 
  10   1  16      144.15      133.42     15.69 o 
  11   1  16      237.31      251.96     28.25 o 
  12   1  16       12.80       30.61     11.44 o 
  13   1  16      517.60      425.44     65.05 o 
   0   2  16     2412.01     2457.61     60.68 o 
   1   2  16      374.91      339.88     18.54 o 
   2   2  16      214.01      217.70     15.04 o 
   3   2  16      848.77      790.97     17.50 o 
   4   2  16        4.49       12.63      4.97 o 
   5   2  16     1760.86     1647.29     36.96 o 
   6   2  16       24.57       29.64      5.19 o 
   7   2  16        3.71       10.99      5.07 o 
   8   2  16      965.34      939.92     26.42 o 
   9   2  16      480.95      547.28     35.24 o 
  10   2  16       12.09       20.95      7.11 o 
  11   2  16      205.77      214.46     32.16 o 
  12   2  16       39.61       45.80     10.64 o 
  13   2  16      320.80      275.18     47.95 o 
   1   3  16     1316.43     1223.25     30.67 o 
   2   3  16       57.37       62.40      8.49 o 
   3   3  16      660.24      620.48     34.10 o 
   4   3  16      151.38      146.63     14.89 o 
   5   3  16       95.28      107.52     12.07 o 
   6   3  16       26.68       27.08      4.25 o 
   7   3  16      834.67      838.54     23.69 o 
   8   3  16        3.84       12.29      6.61 o 
   9   3  16      225.73      213.31     23.98 o 
  10   3  16        6.27       23.93      6.91 o 
  11   3  16      277.14      255.67     31.47 o 
  12   3  16      286.25      262.67     42.28 o 
  13   3  16      137.36      119.43     20.62 o 
   0   4  16       22.89       53.31     10.86 o 
   1   4  16      242.80      175.41     11.55 o 
   2   4  16       17.48       23.22      2.97 o 
   3   4  16        0.02        8.53      3.92 o 
   4   4  16      292.10      306.49     15.30 o 
   5   4  16      138.23      167.27     18.03 o 
   6   4  16       23.29       28.44      5.52 o 
   7   4  16      851.45      743.41     25.82 o 
   8   4  16      171.19      177.31     19.84 o 
   9   4  16        8.31       19.29      7.04 o 
  10   4  16       17.71       32.88      7.59 o 
  11   4  16        9.87       19.58      7.33 o 
  12   4  16        1.61       11.51      9.09 o 
  13   4  16      296.16      230.30     41.34 o 
   1   5  16      649.81      613.44     18.76 o 
   2   5  16      258.89      268.93     16.86 o 
   3   5  16       98.57      113.31     13.87 o 
   4   5  16     1170.04     1209.04     29.04 o 
   5   5  16     2230.53     2285.33     52.45 o 
   6   5  16       47.49       49.12      7.98 o 
   7   5  16       26.58       24.68      4.81 o 
   8   5  16        9.42       17.76      5.47 o 
   9   5  16      159.58      139.91     16.68 o 
  10   5  16        0.01       18.33      5.97 o 
  11   5  16        2.72       13.70      6.07 o 
  12   5  16       60.74       54.75     13.40 o 
   0   6  16     1899.77     2046.07     68.05 o 
   1   6  16      118.19       94.93     10.49 o 
   2   6  16     1115.45     1134.28     21.18 o 
   3   6  16      440.73      423.31     13.77 o 
   4   6  16     2468.49     2304.49     46.63 o 
   5   6  16        5.96       16.76      5.47 o 
   6   6  16      541.49      507.94     20.35 o 
   7   6  16     1355.49     1384.59     25.45 o 
   8   6  16        5.44       13.31      6.21 o 
   9   6  16      456.09      424.07     52.66 o 
  10   6  16        9.16       18.82      7.37 o 
  11   6  16        6.64       21.77      7.55 o 
  12   6  16       13.28       12.37      8.76 o 
   1   7  16     1194.83     1048.68     24.93 o 
   2   7  16       11.00        9.18      4.76 o 
   3   7  16      224.29      196.74     21.37 o 
   4   7  16      713.50      785.73     22.60 o 
   5   7  16      337.62      339.52     37.08 o 
   6   7  16      893.80      935.61     28.44 o 
   7   7  16       24.57       46.79      7.19 o 
   8   7  16      547.79      529.66     54.51 o 
   9   7  16     1614.29     1757.12     33.27 o 
  10   7  16      158.81      177.02     26.55 o 
  11   7  16       27.84       38.67     11.00 o 
  12   7  16      515.63      558.25     60.35 o 
   0   8  16        6.91        7.69     11.90 o 
   1   8  16      464.82      376.83     21.07 o 
   2   8  16        8.60       22.02      7.13 o 
   3   8  16     2841.14     2673.74     70.31 o 
   4   8  16      332.13      300.38     25.74 o 
   5   8  16      341.80      334.61     25.32 o 
   6   8  16        7.21       21.72      6.02 o 
   7   8  16     1165.29     1114.17     26.56 o 
   8   8  16       61.56       59.42     10.56 o 
   9   8  16       17.63       18.84      7.11 o 
  10   8  16      122.45       72.21     13.34 o 
  11   8  16       18.71       26.99      9.55 o 
   1   9  16       37.45       51.11      9.61 o 
   2   9  16      662.47      572.82     25.58 o 
   3   9  16      984.98      988.99     33.24 o 
   4   9  16       21.86       15.58      6.15 o 
   5   9  16      149.96      157.23     22.08 o 
   6   9  16      104.25      148.18     23.55 o 
   7   9  16      349.25      306.00     45.32 o 
   8   9  16       62.97       86.06     17.52 o 
   9   9  16      121.94      103.03     19.44 o 
  10   9  16       47.03       31.56      9.71 o 
  11   9  16      305.88      241.13     47.39 o 
   0  10  16     1596.37     1812.93     77.91 o 
   1  10  16      165.88      170.94     24.92 o 
   2  10  16      170.60      188.46     23.15 o 
   3  10  16       57.02       58.72      9.20 o 
   4  10  16       15.14       20.92      5.61 o 
   5  10  16      322.15      344.80     39.99 o 
   6  10  16      268.67      273.69     40.02 o 
   7  10  16      301.29      257.32     37.32 o 
   8  10  16      436.19      462.02     67.54 o 
   9  10  16        2.00       18.58      9.04 o 
  10  10  16       66.70       86.40     16.49 o 
   1  11  16       25.94       51.19     10.26 o 
   2  11  16      147.49      193.68     24.15 o 
   3  11  16       22.61       27.98      7.05 o 
   4  11  16        4.85       15.11      9.79 o 
   5  11  16      199.93      198.61     28.40 o 
   6  11  16      471.83      490.60     63.69 o 
   7  11  16       21.36       16.68      9.56 o 
   8  11  16        2.53       24.38      9.22 o 
   9  11  16        6.64        2.31     10.33 o 
  10  11  16      119.25      104.52     37.85 o 
   0  12  16       25.13       45.62     15.07 o 
   1  12  16       35.66       38.64      8.22 o 
   2  12  16       40.43       39.46     10.84 o 
   3  12  16      642.98      628.03     66.67 o 
   4  12  16      302.74      377.13     43.31 o 
   5  12  16        2.03       19.84      8.21 o 
   6  12  16        5.62       12.01      7.95 o 
   7  12  16       17.33       20.56     10.31 o 
   8  12  16        0.05       16.98      7.90 o 
   9  12  16       81.96       43.48     15.47 o 
   1  13  16      396.38      327.10     46.89 o 
   2  13  16       87.72       83.49     14.18 o 
   3  13  16       13.09       33.76      9.74 o 
   4  13  16      477.73      391.25     62.93 o 
   5  13  16      806.74      876.07     55.50 o 
   6  13  16      520.70      556.65     95.11 o 
   7  13  16      216.03      168.01     28.27 o 
   8  13  16      478.33      483.75     93.76 o 
   0  14  16      100.79       78.63     23.87 o 
   1  14  16      101.54       87.29     16.25 o 
   2  14  16        0.77       16.25      7.84 o 
   3  14  16       62.59       62.19     13.05 o 
   4  14  16       15.87       39.77     13.67 o 
   5  14  16      156.91      150.12     25.76 o 
   6  14  16       16.65       19.79      9.28 o 
   1  15  16       45.16       56.43     14.62 o 
   2  15  16       43.44       40.05     10.78 o 
   3  15  16      168.08      151.11     30.82 o 
   4  15  16       29.87       40.82     12.18 o 
   5  15  16       28.44       18.95      9.65 o 
   0  16  16       15.10       18.42     16.54 o 
   1  16  16       45.57       44.27     11.95 o 
   2  16  16       48.49       47.09     15.15 o 
   1   1  17     1417.86     1439.18     58.30 o 
   2   1  17     2651.11     2681.95     62.89 o 
   3   1  17     3057.14     3164.14     55.56 o 
   4   1  17      378.54      320.25     18.24 o 
   5   1  17      492.81      475.04     20.52 o 
   6   1  17     4396.34     4498.69     90.66 o 
   7   1  17      152.37      119.60     14.59 o 
   8   1  17        9.07       21.96      6.15 o 
   9   1  17        1.10       15.33      9.22 o 
  10   1  17       23.39       28.21      6.81 o 
  11   1  17     1309.76     1323.68     38.85 o 
  12   1  17      434.51      320.00     52.95 o 
  13   1  17      111.97       83.14     47.40 o 
   0   2  17     1913.09     1847.18     71.67 o 
   1   2  17       82.62       77.64     10.45 o 
   2   2  17      906.30      892.26     24.39 o 
   3   2  17      720.17      745.59     36.92 o 
   4   2  17      563.39      540.56     19.85 o 
   5   2  17      184.17      186.09     16.84 o 
   6   2  17      784.83      756.35     30.46 o 
   7   2  17      211.90      208.48     22.39 o 
   8   2  17      661.08      613.47     33.41 o 
   9   2  17      122.09      127.15     15.93 o 
  10   2  17      341.92      364.55     40.86 o 
  11   2  17       29.80       36.45     10.00 o 
  12   2  17       75.17       70.28     12.37 o 
   1   3  17      201.65      205.83     12.79 o 
   2   3  17      333.02      253.53     13.47 o 
   3   3  17      319.10      346.80     14.22 o 
   4   3  17      138.73      128.43     13.43 o 
   5   3  17      356.19      324.59     16.47 o 
   6   3  17       46.46       43.98      7.37 o 
   7   3  17       98.24      110.60     15.57 o 
   8   3  17      353.98      363.95     33.51 o 
   9   3  17      341.26      327.12     33.77 o 
  10   3  17      199.97      204.67     27.90 o 
  11   3  17       81.75       56.57     12.37 o 
  12   3  17      173.84      122.26     22.84 o 
   0   4  17      558.64      488.28     29.16 o 
   1   4  17       11.06       24.93      5.76 o 
   2   4  17      172.65      213.85     21.92 o 
   3   4  17       40.02       82.82     11.11 o 
   4   4  17       13.28       20.09      4.11 o 
   5   4  17      771.63      653.58     23.60 o 
   6   4  17       54.10       78.55     10.53 o 
   7   4  17      123.39      108.55     12.71 o 
   8   4  17      543.99      543.39     30.74 o 
   9   4  17      811.97      831.32     42.05 o 
  10   4  17        0.09       11.89      8.62 o 
  11   4  17      472.09      494.32     58.54 o 
  12   4  17        0.05       10.71      7.44 o 
   1   5  17      450.94      429.25     18.52 o 
   2   5  17     3205.07     3376.93     65.66 o 
   3   5  17      349.66      353.37     17.28 o 
   4   5  17       20.19       24.96      5.53 o 
   5   5  17      270.73      302.18     17.23 o 
   6   5  17       79.62       85.13     11.08 o 
   7   5  17      531.70      504.19     24.40 o 
   8   5  17     1047.86     1002.32     27.54 o 
   9   5  17       42.56       69.47     11.38 o 
  10   5  17      828.58      840.39     56.67 o 
  11   5  17       54.36       36.55     10.68 o 
  12   5  17      199.08      174.82     30.40 o 
   0   6  17     1381.42     1299.05     44.14 o 
   1   6  17      435.76      391.71     17.61 o 
   2   6  17      337.73      320.86     18.39 o 
   3   6  17       80.71      104.09     14.95 o 
   4   6  17      224.02      161.37     20.79 o 
   5   6  17      175.10      174.08     19.75 o 
   6   6  17      239.07      235.82     26.01 o 
   7   6  17      118.24      103.40     15.47 o 
   8   6  17     1245.13     1222.62     30.16 o 
   9   6  17       98.66       95.01     16.86 o 
  10   6  17       21.69       36.94     10.43 o 
  11   6  17       48.35       60.70     14.41 o 
  12   6  17      404.00      282.59     68.27 o 
   1   7  17        4.84       24.06      5.02 o 
   2   7  17      981.51      773.25     41.29 o 
   3   7  17      344.12      338.66     21.82 o 
   4   7  17       77.17       69.55      8.63 o 
   5   7  17      652.53      625.04     26.64 o 
   6   7  17      146.37      155.77     17.59 o 
   7   7  17      309.85      252.59     23.57 o 
   8   7  17      373.05      304.37     36.50 o 
   9   7  17        3.91        9.91      6.70 o 
  10   7  17       25.39       31.97     10.44 o 
  11   7  17      130.37      126.33     22.93 o 
   0   8  17        4.92       11.10     10.73 o 
   1   8  17       28.41       60.23     11.14 o 
   2   8  17     1960.11     2017.08     59.13 o 
   3   8  17      333.96      483.25     51.84 o 
   4   8  17     1521.37     1530.71     32.89 o 
   5   8  17      464.61      469.76     46.92 o 
   6   8  17      437.34      426.18     29.92 o 
   7   8  17      150.81       96.30     17.96 o 
   8   8  17      227.09      206.79     32.39 o 
   9   8  17       58.82       44.98     12.88 o 
  10   8  17       26.77       38.87     12.74 o 
  11   8  17        1.97       12.07     12.27 o 
   1   9  17      143.91      102.79     19.70 o 
   2   9  17        2.68       17.66      5.83 o 
   3   9  17      309.02      265.42     32.01 o 
   4   9  17       14.04       28.33      7.95 o 
   5   9  17      414.92      477.56     28.76 o 
   6   9  17       86.80       90.67     13.63 o 
   7   9  17      101.73      102.26     17.95 o 
   8   9  17      175.60      118.31     25.14 o 
   9   9  17        8.14       14.63     10.62 o 
  10   9  17        6.23       13.02      8.95 o 
   0  10  17      318.56      287.64     46.00 o 
   1  10  17       25.74       27.13      6.96 o 
   2  10  17        3.01       14.40      8.56 o 
   3  10  17        1.14       13.85      7.14 o 
   4  10  17       19.14       26.90      8.73 o 
   5  10  17      229.32      182.19     26.77 o 
   6  10  17       18.71       28.92      8.92 o 
   7  10  17       59.05       69.05     16.89 o 
   8  10  17        2.51       15.98      7.75 o 
   9  10  17        6.69       12.25     11.22 o 
  10  10  17       12.77       26.71     17.75 o 
   1  11  17       41.72       43.96      9.27 o 
   2  11  17        0.01       11.93      9.21 o 
   3  11  17       20.82       20.68      9.03 o 
   4  11  17      197.56      197.43     22.72 o 
   5  11  17      119.03       70.14     15.76 o 
   6  11  17      683.99      714.90     88.17 o 
   7  11  17        0.73       17.65      9.13 o 
   8  11  17      125.73      100.48     21.06 o 
   9  11  17       11.07       23.00     13.53 o 
   0  12  17      200.16      330.94     49.53 o 
   1  12  17       19.58       33.70      8.45 o 
   2  12  17       30.22       56.80     10.90 o 
   3  12  17        0.14       16.22      7.48 o 
   4  12  17      544.13      534.90     78.17 o 
   5  12  17       13.90       23.65      9.88 o 
   6  12  17       42.96       63.19     15.47 o 
   7  12  17       56.46       59.27     12.52 o 
   8  12  17       70.36       51.68     16.72 o 
   1  13  17      187.03      176.54     22.35 o 
   2  13  17      413.86      391.89     58.41 o 
   3  13  17      207.08      203.25     32.98 o 
   4  13  17        0.21       16.30     10.46 o 
   5  13  17      195.17      253.93     41.44 o 
   6  13  17       38.75       52.11     13.14 o 
   7  13  17        2.46       15.99      8.79 o 
   0  14  17     2103.94     2138.07     79.50 o 
   1  14  17      225.24      247.82     34.06 o 
   2  14  17      136.29      112.19     21.36 o 
   3  14  17       26.04       46.40     10.22 o 
   4  14  17       46.12       48.54     14.38 o 
   5  14  17       38.16       34.61     12.86 o 
   1  15  17       90.17       56.45     11.81 o 
   2  15  17      196.67      222.70     32.50 o 
   3  15  17        1.19       12.54      7.58 o 
   0   0  18     1197.02      814.27     55.42 o 
   1   0  18      943.29      923.32     57.33 o 
   2   0  18      392.40      377.88     51.16 o 
   3   0  18      235.32      291.01     41.57 o 
   4   0  18     1134.25     1301.61     53.78 o 
   5   0  18      450.01      426.80     27.44 o 
   6   0  18      497.26      410.06     28.49 o 
   7   0  18       13.03       30.20      9.83 o 
   8   0  18       83.66       65.88     16.25 o 
   9   0  18      355.70      287.10     38.81 o 
  10   0  18      177.50      147.90     33.84 o 
  11   0  18      272.48      280.36     48.10 o 
  12   0  18      224.63      312.53     60.89 o 
   1   1  18     2478.41     2541.33     52.64 o 
   2   1  18      331.85      415.99     37.31 o 
   3   1  18      354.66      350.59     34.16 o 
   4   1  18       88.01      118.21     15.51 o 
   5   1  18       57.00       57.72      9.82 o 
   6   1  18      297.82      324.34     26.28 o 
   7   1  18      319.23      287.77     29.69 o 
   8   1  18       19.68       27.27      7.63 o 
   9   1  18      481.27      444.09     33.04 o 
  10   1  18       55.81       41.36      8.10 o 
  11   1  18       76.96       79.39     13.88 o 
  12   1  18      136.71       81.34     16.88 o 
   0   2  18     7974.44     8655.36    162.10 o 
   1   2  18      479.09      490.87     49.69 o 
   2   2  18     1195.44     1382.22     56.64 o 
   3   2  18      390.20      403.02     31.32 o 
   4   2  18      230.98      193.65     20.92 o 
   5   2  18      718.77      746.53     44.80 o 
   6   2  18       42.34       31.72      5.89 o 
   7   2  18       56.39       71.11     11.13 o 
   8   2  18      817.85      867.39     31.19 o 
   9   2  18      518.71      492.16     37.66 o 
  10   2  18        0.75       13.61      7.96 o 
  11   2  18      167.38      149.98     23.59 o 
  12   2  18       69.89       70.01     16.55 o 
   1   3  18       32.89       68.27     12.30 o 
   2   3  18      187.83      266.54     29.54 o 
   3   3  18      146.19      145.33     18.19 o 
   4   3  18       16.01       10.53      6.02 o 
   5   3  18       36.19       34.98      7.93 o 
   6   3  18      227.90      204.06     22.41 o 
   7   3  18       46.83       49.22     10.42 o 
   8   3  18      312.15      284.48     29.78 o 
   9   3  18       31.67       33.65      8.50 o 
  10   3  18     1019.33     1098.87     42.91 o 
  11   3  18      410.03      393.75     40.45 o 
  12   3  18       98.15       96.60     20.54 o 
   0   4  18      697.83      762.88     92.79 o 
   1   4  18       96.95      110.55     16.02 o 
   2   4  18     2881.02     3093.25     55.70 o 
   3   4  18       98.27      112.21     16.19 o 
   4   4  18      859.12      813.44     24.28 o 
   5   4  18       71.73       90.93     12.98 o 
   6   4  18     1573.16     1474.23     36.67 o 
   7   4  18       98.46       93.13     13.18 o 
   8   4  18      345.96      341.13     42.89 o 
   9   4  18        1.50       21.44      8.04 o 
  10   4  18      154.67      135.22     24.84 o 
  11   4  18      235.15      247.67     33.50 o 
   1   5  18       79.49       69.58     10.65 o 
   2   5  18      200.33      237.79     24.19 o 
   3   5  18      360.44      308.87     32.05 o 
   4   5  18      175.70      210.24     23.40 o 
   5   5  18      154.79      130.75     17.49 o 
   6   5  18       79.46       70.12     11.25 o 
   7   5  18       34.98       29.92      9.26 o 
   8   5  18       44.07       51.99     10.23 o 
   9   5  18       24.08       28.02     10.03 o 
  10   5  18       26.65       26.39     11.73 o 
  11   5  18       66.85       67.85     15.41 o 
   0   6  18      639.37      663.42     25.58 o 
   1   6  18      317.16      326.88     18.99 o 
   2   6  18      350.76      330.18     17.73 o 
   3   6  18       14.61       15.39      7.22 o 
   4   6  18      109.37      117.99     17.21 o 
   5   6  18      549.12      501.93     50.32 o 
   6   6  18      677.32      755.82     29.02 o 
   7   6  18      122.83      123.02     18.81 o 
   8   6  18       30.09       41.24     10.30 o 
   9   6  18      372.72      361.14     56.08 o 
  10   6  18       62.28       85.53     16.03 o 
  11   6  18       12.14       30.55      8.73 o 
   1   7  18      296.85      272.62     22.19 o 
   2   7  18      171.21      178.83     26.52 o 
   3   7  18      215.77      241.38     30.85 o 
   4   7  18      390.35      368.30     35.52 o 
   5   7  18      510.37      448.06     30.93 o 
   6   7  18       75.95       84.87     13.75 o 
   7   7  18       24.54       23.63      7.66 o 
   8   7  18        7.20       10.10     10.80 o 
   9   7  18      104.93       68.51     17.59 o 
  10   7  18       31.78       23.73      8.97 o 
   0   8  18      220.43      292.92     28.24 o 
   1   8  18       30.12       25.97      7.17 o 
   2   8  18      138.04      102.93     16.09 o 
   3   8  18        4.91       15.74      8.40 o 
   4   8  18      203.71      214.19     24.89 o 
   5   8  18      568.07      478.68     42.35 o 
   6   8  18       26.58       19.52     13.36 o 
   7   8  18       13.66       12.96     11.30 o 
   8   8  18      650.34      634.85     53.62 o 
   9   8  18     1060.01     1105.63     52.02 o 
  10   8  18       29.77       38.70     15.46 o 
   1   9  18       44.09       57.35     11.31 o 
   2   9  18       40.64       44.95      8.21 o 
   3   9  18      825.95      995.72     51.71 o 
   4   9  18      384.11      366.19     42.96 o 
   5   9  18      594.59      641.89     70.27 o 
   6   9  18     1014.21     1117.74     37.14 o 
   7   9  18        1.29       18.35     15.00 o 
   8   9  18      256.40      292.87     54.39 o 
   9   9  18       25.08       37.43     13.11 o 
   0  10  18       66.62       43.75     13.52 o 
   1  10  18       88.77       82.23     15.16 o 
   2  10  18      199.64      227.92     28.62 o 
   3  10  18       55.74       70.90     13.76 o 
   4  10  18      579.73      711.79     42.57 o 
   5  10  18      148.12      162.56     27.04 o 
   6  10  18      304.97      348.92     54.09 o 
   7  10  18      139.79      143.94     31.99 o 
   8  10  18       26.05       27.10     12.18 o 
   9  10  18       63.71       64.21     15.49 o 
   1  11  18       22.04       34.40     10.13 o 
   2  11  18       52.65       77.47     14.05 o 
   3  11  18        1.12       14.12      7.74 o 
   4  11  18      250.74      259.91     37.78 o 
   5  11  18       22.30       29.19     10.62 o 
   6  11  18      570.70      727.86     67.05 o 
   7  11  18       79.36       74.76     14.81 o 
   8  11  18        9.99       28.23      9.91 o 
   0  12  18      310.85      323.35     50.40 o 
   1  12  18      157.20      163.77     23.48 o 
   2  12  18      103.51       87.34     15.02 o 
   3  12  18      109.61      100.64     18.31 o 
   4  12  18       25.75       29.06     11.60 o 
   5  12  18      167.85      161.51     29.39 o 
   6  12  18       34.97        9.51     14.76 o 
   7  12  18      182.78      138.54     31.77 o 
   1  13  18        0.13       16.22      8.09 o 
   2  13  18       89.82      110.41     18.39 o 
   3  13  18        5.34       13.20      7.52 o 
   4  13  18       17.26       24.16     10.86 o 
   5  13  18        0.01       14.78      8.62 o 
   6  13  18       73.98       46.59     15.00 o 
   0  14  18        6.94       19.04     12.58 o 
   1  14  18      149.11      149.96     27.97 o 
   2  14  18       17.41       25.96     11.62 o 
   3  14  18       59.18       63.27     18.91 o 
   4  14  18        0.87       12.89      8.60 o 
   1   1  19      511.39      548.62     48.93 o 
   2   1  19      399.09      437.36     44.97 o 
   3   1  19      156.08      166.92     17.62 o 
   4   1  19      754.15      789.48     68.85 o 
   5   1  19      870.97      944.36     51.27 o 
   6   1  19       70.48       71.40     12.30 o 
   7   1  19        0.12        6.27      7.59 o 
   8   1  19       60.68       70.97     14.51 o 
   9   1  19       81.21       73.59     13.95 o 
  10   1  19     2184.51     2376.07     44.11 o 
  11   1  19       39.38       40.54     12.10 o 
   0   2  19     3530.31     3702.64    121.13 o 
   1   2  19       70.01       84.20     15.36 o 
   2   2  19      214.10      221.00     22.68 o 
   3   2  19      173.65      155.99     18.79 o 
   4   2  19      537.11      537.49     36.50 o 
   5   2  19      317.86      322.84     36.39 o 
   6   2  19      657.73      657.50     38.38 o 
   7   2  19       93.05      119.02     17.19 o 
   8   2  19       44.38       50.31     11.73 o 
   9   2  19       30.17       27.64      8.43 o 
  10   2  19      260.19      283.64     38.89 o 
  11   2  19       57.82       65.78     13.65 o 
   1   3  19       67.00      113.85     17.19 o 
   2   3  19      475.45      494.15     47.68 o 
   3   3  19        7.42       14.22      7.64 o 
   4   3  19        5.31       25.07      6.94 o 
   5   3  19      460.09      508.48     31.82 o 
   6   3  19      440.77      435.85     46.29 o 
   7   3  19       16.63       28.69      7.94 o 
   8   3  19        6.79       10.72      7.01 o 
   9   3  19        4.30       17.37      7.24 o 
  10   3  19       38.29       39.07     11.86 o 
  11   3  19       98.48       74.87     19.43 o 
   0   4  19      297.58      223.41     36.13 o 
   1   4  19      262.86      372.49     36.53 o 
   2   4  19        1.48       14.75      7.33 o 
   3   4  19      492.07      589.23     33.16 o 
   4   4  19      475.81      538.60     31.78 o 
   5   4  19      120.99      143.87     20.10 o 
   6   4  19       40.03       47.84      9.25 o 
   7   4  19        6.14       18.25      6.36 o 
   8   4  19       15.10       33.49      6.96 o 
   9   4  19      729.25      730.73     55.21 o 
  10   4  19      131.57      108.79     23.37 o 
  11   4  19      119.48      119.48     22.83 o 
   1   5  19      173.68      244.36     26.88 o 
   2   5  19      263.40      327.63     24.25 o 
   3   5  19      453.50      429.75     21.85 o 
   4   5  19        9.32       21.66      8.36 o 
   5   5  19      103.36      122.88     19.54 o 
   6   5  19      535.99      558.26     36.61 o 
   7   5  19       24.98       46.95      9.69 o 
   8   5  19      402.69      373.97     46.14 o 
   9   5  19      146.29      176.87     33.04 o 
  10   5  19        0.01       13.69     10.01 o 
  11   5  19      509.54      350.77    204.06 o 
   0   6  19      399.67      435.03     66.98 o 
   1   6  19      211.93      261.21     34.60 o 
   2   6  19      709.28      710.26     32.78 o 
   3   6  19      320.51      412.73     25.44 o 
   4   6  19     1563.74     1694.72     43.28 o 
   5   6  19        0.21       15.93      7.93 o 
   6   6  19        0.62       18.51      6.95 o 
   7   6  19       79.07      100.77     17.62 o 
   8   6  19       54.90       56.75     13.06 o 
   9   6  19       48.54       42.67     10.99 o 
  10   6  19      225.88      156.31     29.02 o 
   1   7  19      564.07      506.49     51.42 o 
   2   7  19        0.14       31.31     12.78 o 
   3   7  19      369.83      440.65     33.18 o 
   4   7  19        0.01       14.40      8.30 o 
   5   7  19       13.63       27.43      8.90 o 
   6   7  19      376.38      255.90     32.90 o 
   7   7  19      171.16      190.21     28.18 o 
   8   7  19      737.85      568.15     86.65 o 
   9   7  19       41.50       26.09     12.38 o 
  10   7  19      634.13      598.46     57.44 o 
   0   8  19       91.63      166.65     32.70 o 
   1   8  19        0.14       14.50      8.60 o 
   2   8  19      789.05      820.91     73.09 o 
   3   8  19       29.06       20.92      8.44 o 
   4   8  19      233.42      245.95     33.68 o 
   5   8  19      250.35      235.52     30.62 o 
   6   8  19        3.86       15.67     11.21 o 
   7   8  19      149.62      159.79     32.20 o 
   8   8  19      310.69      360.36     67.17 o 
   9   8  19        3.11        6.34     12.22 o 
   1   9  19       18.11       19.97      8.58 o 
   2   9  19      341.04      335.04     44.03 o 
   3   9  19      180.39      218.35     29.56 o 
   4   9  19        3.96       17.35      7.77 o 
   5   9  19      159.92      164.80     26.51 o 
   6   9  19        4.32       20.04     12.33 o 
   7   9  19        3.78       10.86     12.28 o 
   8   9  19      212.61      189.95     40.78 o 
   9   9  19        9.05       13.04     13.22 o 
   0  10  19       86.41       61.69     25.26 o 
   1  10  19       13.12       20.23      8.70 o 
   2  10  19       39.38       25.87      9.17 o 
   3  10  19       75.61       88.13     17.86 o 
   4  10  19       49.24       56.05     13.68 o 
   5  10  19      121.47       99.29     20.34 o 
   6  10  19        3.41       15.28     13.69 o 
   7  10  19       10.32       23.64     13.30 o 
   8  10  19       73.86       45.46     14.66 o 
   1  11  19       12.33       26.19      8.33 o 
   2  11  19       83.23       69.27     13.68 o 
   3  11  19      250.90      282.23     41.82 o 
   4  11  19        0.14       13.75      8.64 o 
   5  11  19      217.09      261.79     42.02 o 
   6  11  19       34.04       35.93     16.62 o 
   7  11  19        6.37       26.53     12.08 o 
   0  12  19      508.24      479.33    113.71 o 
   1  12  19      145.88      152.40     25.14 o 
   2  12  19      338.85      316.35     58.16 o 
   3  12  19        6.36       18.39     10.45 o 
   4  12  19      169.73      222.64     34.49 o 
   5  12  19       11.12       29.45     11.51 o 
   6  12  19      561.92      637.59     73.69 o 
   1  13  19        9.41       17.78      8.30 o 
   2  13  19       34.64       55.46     10.49 o 
   3  13  19        0.22       17.54     10.04 o 
   4  13  19      103.66       91.54     19.27 o 
   0  14  19        3.98       11.96     11.06 o 
   1  14  19        3.11       15.91      8.70 o 
   0   0  20     1730.87     1883.64    130.64 o 
   1   0  20      373.52      318.10     49.92 o 
   2   0  20     1921.92     2082.80     67.68 o 
   3   0  20        3.64       13.55     11.02 o 
   4   0  20      176.15      125.30     23.77 o 
   5   0  20      173.44      163.66     30.22 o 
   6   0  20       65.25       98.92     21.25 o 
   7   0  20       85.17       44.74     15.07 o 
   8   0  20      437.15      480.11     44.10 o 
   9   0  20     1148.93     1159.37     70.83 o 
  10   0  20      238.72      183.17     43.78 o 
  11   0  20     1223.01     1402.70    129.86 o 
   1   1  20     1400.84     1556.36     47.57 o 
   2   1  20      776.89     1001.08     41.50 o 
   3   1  20       21.99       45.84      8.72 o 
   4   1  20        1.93       17.40      7.93 o 
   5   1  20      178.10      254.73     30.13 o 
   6   1  20       94.41      102.99     14.86 o 
   7   1  20      357.40      361.43     38.77 o 
   8   1  20        2.22       19.65      9.84 o 
   9   1  20       50.53       79.27     16.77 o 
  10   1  20      184.72      220.95     26.93 o 
   0   2  20      130.91      207.00     36.52 o 
   1   2  20     1997.80     2136.80     53.08 o 
   2   2  20      259.68      256.41     29.28 o 
   3   2  20      170.41      248.64     25.61 o 
   4   2  20      642.98      741.21     40.98 o 
   5   2  20      113.32      118.06     16.86 o 
   6   2  20        0.71       15.24     10.83 o 
   7   2  20        0.09       19.85      7.65 o 
   8   2  20      622.86      670.27     50.81 o 
   9   2  20      130.50      114.69     21.44 o 
  10   2  20       36.05       26.30      9.12 o 
   1   3  20      226.02      202.60     25.78 o 
   2   3  20       15.72       41.42      9.40 o 
   3   3  20        4.14       15.14      6.92 o 
   4   3  20       43.89       44.89      8.87 o 
   5   3  20       19.03       45.59     11.64 o 
   6   3  20      205.58      251.85     31.31 o 
   7   3  20        0.50       13.45      7.61 o 
   8   3  20        8.24       20.93      6.63 o 
   9   3  20       54.00       41.70     10.34 o 
  10   3  20       35.27       25.55     12.42 o 
   0   4  20      386.12      366.98     67.62 o 
   1   4  20       45.49       38.17      8.28 o 
   2   4  20      333.48      309.95     31.59 o 
   3   4  20       26.74       23.81      5.78 o 
   4   4  20       74.44       77.90     15.81 o 
   5   4  20       20.37       28.32      8.00 o 
   6   4  20       37.48       49.77      8.94 o 
   7   4  20      493.62      581.53     65.40 o 
   8   4  20      344.59      328.86     39.32 o 
   9   4  20       36.60       42.00     13.01 o 
  10   4  20        1.34       14.46     10.86 o 
   1   5  20      697.99      732.62     49.80 o 
   2   5  20      182.15      153.14     22.37 o 
   3   5  20      153.11      134.72     21.65 o 
   4   5  20       23.74       29.92      9.00 o 
   5   5  20      667.04      586.45     41.75 o 
   6   5  20       34.13       37.70      9.88 o 
   7   5  20       88.01       88.35     16.87 o 
   8   5  20       79.09       91.81     16.48 o 
   9   5  20      391.39      287.80     58.17 o 
  10   5  20      219.14      185.42     43.83 o 
   0   6  20     1058.61     1142.79    109.72 o 
   1   6  20       57.32       76.75     19.34 o 
   2   6  20       64.00       79.98     17.00 o 
   3   6  20       11.42       19.96     14.60 o 
   4   6  20      418.94      490.92     71.38 o 
   5   6  20      619.31      557.68     77.10 o 
   6   6  20      303.31      341.06     50.23 o 
   7   6  20       83.89       80.09     17.55 o 
   8   6  20       64.44       51.12     14.89 o 
   9   6  20       43.37       42.34     12.33 o 
   1   7  20       70.33       84.17     16.27 o 
   2   7  20      250.38      398.32     45.46 o 
   3   7  20     1305.82     1505.77     53.40 o 
   4   7  20       23.59       31.87     13.73 o 
   5   7  20      123.15      139.35     31.32 o 
   6   7  20      462.95      558.84     58.51 o 
   7   7  20       87.93       94.22     20.06 o 
   8   7  20       66.76       84.98     23.55 o 
   9   7  20      101.58      102.19     22.84 o 
   0   8  20      980.50      980.62     72.30 o 
   1   8  20       60.84       87.36     16.93 o 
   2   8  20      124.70      182.87     29.80 o 
   3   8  20      345.19      329.71     42.04 o 
   4   8  20      153.22      211.21     34.39 o 
   5   8  20      179.76      195.08     28.95 o 
   6   8  20        0.01        9.04      8.34 o 
   7   8  20      486.82      571.99     95.82 o 
   8   8  20      215.37      199.06     47.51 o 
   1   9  20       10.51       45.49     12.42 o 
   2   9  20        1.34       19.59     12.74 o 
   3   9  20       15.08       21.69     11.17 o 
   4   9  20       17.83       31.24     13.28 o 
   5   9  20        0.01       27.09     11.57 o 
   6   9  20        2.82       25.79     14.57 o 
   7   9  20      150.18      151.20     28.09 o 
   8   9  20       15.33       28.66     17.96 o 
   0  10  20       93.44      170.66     40.65 o 
   1  10  20      304.85      312.63     52.18 o 
   2  10  20      495.89      535.58     69.01 o 
   3  10  20      305.63      399.11     57.73 o 
   4  10  20       66.48       93.09     16.45 o 
   5  10  20       38.83       46.02     16.56 o 
   6  10  20       52.00       56.20     16.36 o 
   7  10  20      112.38       97.64     22.22 o 
   1  11  20       39.59      120.51     24.26 o 
   2  11  20      409.54      453.58     76.64 o 
   3  11  20      490.36      462.27     82.30 o 
   4  11  20        1.31        9.81      9.07 o 
   5  11  20      225.72      222.39     46.91 o 
   6  11  20      117.49      135.65     31.74 o 
   0  12  20        3.01        5.39     14.41 o 
   1  12  20      106.13       70.04     15.71 o 
   2  12  20      401.84      390.68     60.77 o 
   3  12  20       16.41       16.85     10.46 o 
   4  12  20       72.65       74.69     18.87 o 
   1  13  20       38.12       39.65     12.38 o 
   2  13  20        4.51       18.19     12.00 o 
   1   1  21      411.40      444.08     27.21 o 
   2   1  21        0.12       13.23      7.10 o 
   3   1  21       20.27       28.31     10.03 o 
   4   1  21      428.37      456.09     46.02 o 
   5   1  21       50.18       54.40     10.23 o 
   6   1  21      342.53      384.58     47.50 o 
   7   1  21      372.47      368.36     41.97 o 
   8   1  21       38.61       51.59     11.59 o 
   9   1  21      128.72      156.20     28.73 o 
  10   1  21      178.58      168.55     28.23 o 
   0   2  21      149.89      119.10     26.86 o 
   1   2  21       13.22       29.44      8.69 o 
   2   2  21       11.46       21.46      9.49 o 
   3   2  21      543.71      545.39     37.56 o 
   4   2  21      189.62      243.72     26.00 o 
   5   2  21      107.97       68.13     10.65 o 
   6   2  21       19.84       34.81      8.00 o 
   7   2  21        3.23       14.61      9.26 o 
   8   2  21        0.49       20.05     10.19 o 
   9   2  21      272.33      231.78     41.32 o 
  10   2  21      153.19      120.79     22.87 o 
   1   3  21       57.11       94.23     14.19 o 
   2   3  21      875.59     1024.77     51.75 o 
   3   3  21        1.02       16.46      9.03 o 
   4   3  21        2.41       15.26      7.78 o 
   5   3  21       33.77       36.27      9.04 o 
   6   3  21       70.38      106.84     16.66 o 
   7   3  21       51.73       45.30     10.39 o 
   8   3  21        1.55       19.16     11.24 o 
   9   3  21       22.52       51.96     12.29 o 
   0   4  21      364.93      543.66     36.94 o 
   1   4  21      509.42      544.48     32.66 o 
   2   4  21       32.49       51.10     11.60 o 
   3   4  21        5.19       24.69      9.72 o 
   4   4  21      169.71      275.76     38.85 o 
   5   4  21      989.03     1042.42     41.56 o 
   6   4  21        0.05       21.79      9.14 o 
   7   4  21      706.33      731.72     43.26 o 
   8   4  21     1361.44     1565.53     42.44 o 
   9   4  21      127.88       91.57     18.49 o 
   1   5  21       38.53       60.17     12.44 o 
   2   5  21        0.26       23.94     11.73 o 
   3   5  21      631.65      832.04     94.01 o 
   4   5  21       62.34       62.26     11.14 o 
   5   5  21      353.17      457.03     60.98 o 
   6   5  21       56.99       90.26     18.79 o 
   7   5  21        9.91       20.45      9.85 o 
   8   5  21      257.83      228.29     47.45 o 
   9   5  21      102.89       89.10     23.68 o 
   0   6  21     2862.21     3076.03     81.40 o 
   1   6  21       16.90       38.85     16.19 o 
   2   6  21       89.02      118.36     22.88 o 
   3   6  21        0.73       12.49     10.37 o 
   4   6  21      133.06      191.42     27.61 o 
   5   6  21      318.09      335.36     51.29 o 
   6   6  21        7.20       13.49     12.86 o 
   7   6  21      384.66      473.90     44.95 o 
   8   6  21       65.75      120.53     31.35 o 
   1   7  21      634.57      651.41     66.47 o 
   2   7  21      215.70      332.29     40.85 o 
   3   7  21        1.42       24.35     10.90 o 
   4   7  21      169.41      196.35     38.51 o 
   5   7  21        0.13       22.22     11.38 o 
   6   7  21      537.76      673.72     55.14 o 
   7   7  21      124.77      161.72     32.36 o 
   8   7  21      208.48      186.11     45.26 o 
   0   8  21      362.63      337.07     82.25 o 
   1   8  21        0.47       23.79     11.63 o 
   2   8  21      105.56       92.44     17.49 o 
   3   8  21        3.79       11.66     11.46 o 
   4   8  21      123.65      160.80     26.91 o 
   5   8  21       67.74       81.13     15.91 o 
   6   8  21       10.93       23.48     12.46 o 
   7   8  21       87.84       70.81     18.08 o 
   1   9  21       31.01       59.35     15.81 o 
   2   9  21      133.42      205.69     33.27 o 
   3   9  21        4.80       41.24     13.56 o 
   4   9  21        0.06       15.31     11.77 o 
   5   9  21        0.02       26.66     10.18 o 
   6   9  21       25.35       33.67     13.41 o 
   0  10  21       71.19       85.50     30.23 o 
   1  10  21        2.20       27.25     10.91 o 
   2  10  21      120.02      131.81     24.66 o 
   3  10  21       34.96       50.37     12.53 o 
   4  10  21       21.52       19.68     10.95 o 
   5  10  21        5.52       10.20     13.06 o 
   1  11  21     1148.33     1432.94     68.38 o 
   2  11  21      193.56      191.28     36.82 o 
   3  11  21      271.06      289.91     60.76 o 
   4  11  21       43.14       39.48     15.91 o 
   0  12  21       90.70      106.18     33.62 o 
   1  12  21      158.18      172.48     34.56 o 
   2  12  21        4.89       12.80     21.69 o 
   0   0  22        1.40      -13.98     44.03 o 
   1   0  22      553.02      693.10     90.88 o 
   2   0  22     1475.62     1553.51     58.42 o 
   3   0  22      369.80      508.00     68.84 o 
   4   0  22      499.76      463.19     79.30 o 
   5   0  22     1159.84     1346.13     65.22 o 
   6   0  22       70.38       85.91     26.01 o 
   7   0  22      424.65      495.32     50.26 o 
   8   0  22       42.03       23.14     14.92 o 
   9   0  22       79.25       82.55     25.22 o 
   1   1  22      112.54       80.54     17.13 o 
   2   1  22       77.07      108.53     18.23 o 
   3   1  22      541.37      748.84     62.98 o 
   4   1  22      125.85      141.51     17.11 o 
   5   1  22      120.53      205.15     28.71 o 
   6   1  22      132.36      129.46     18.61 o 
   7   1  22      108.97      112.31     19.85 o 
   8   1  22       42.79       58.01     12.97 o 
   9   1  22       24.67       24.90      8.19 o 
   0   2  22      175.18      215.54     33.78 o 
   1   2  22       15.17       45.86     10.31 o 
   2   2  22       23.95       19.02      6.76 o 
   3   2  22      203.89      281.29     29.00 o 
   4   2  22      543.02      513.62     31.06 o 
   5   2  22        0.96       12.42      8.51 o 
   6   2  22       98.54       75.11     15.80 o 
   7   2  22      222.34      250.69     49.03 o 
   8   2  22      178.34      173.44     28.97 o 
   9   2  22       81.83       97.10     36.28 o 
   1   3  22      897.06      986.20     50.76 o 
   2   3  22       50.98       59.91     11.47 o 
   3   3  22       53.47       38.19     10.50 o 
   4   3  22      183.67      153.43     23.97 o 
   5   3  22       64.02       54.15     10.99 o 
   6   3  22       20.34       41.17      8.32 o 
   7   3  22      123.97      156.98     28.54 o 
   8   3  22        5.53        8.11      8.70 o 
   0   4  22      126.93      118.01     30.42 o 
   1   4  22        1.34       15.00     12.96 o 
   2   4  22        2.79       34.34     14.30 o 
   3   4  22      134.91      157.70     20.16 o 
   4   4  22        0.07       12.43      7.61 o 
   5   4  22      247.16      254.63     38.74 o 
   6   4  22       32.76       33.27     10.52 o 
   7   4  22      398.65      351.86     49.64 o 
   8   4  22       81.91       63.92     11.79 o 
   1   5  22        0.03       19.97     12.06 o 
   2   5  22      133.74      121.97     24.24 o 
   3   5  22       19.23       32.04     14.18 o 
   4   5  22       63.25       63.53     17.82 o 
   5   5  22      243.25      230.87     37.60 o 
   6   5  22        0.64       21.54     12.79 o 
   7   5  22      283.37      262.44     48.91 o 
   8   5  22       15.44       40.03     15.98 o 
   0   6  22       35.38       25.18     20.92 o 
   1   6  22      211.75      220.21     33.84 o 
   2   6  22        4.57       18.97     10.59 o 
   3   6  22      662.08      726.13     96.67 o 
   4   6  22       25.93       45.83     12.90 o 
   5   6  22      104.00      101.15     20.15 o 
   6   6  22       39.66       47.62     15.92 o 
   7   6  22       18.06       26.97     12.17 o 
   1   7  22      216.49      333.36     45.28 o 
   2   7  22       35.89       46.07     17.04 o 
   3   7  22       84.32       86.96     18.82 o 
   4   7  22       40.11       28.96     11.24 o 
   5   7  22       44.45       44.08     10.21 o 
   6   7  22       62.97       95.73     21.72 o 
   7   7  22        0.36       10.46     13.18 o 
   0   8  22      364.45      333.50    104.03 o 
   1   8  22      463.59      537.71     93.39 o 
   2   8  22       44.30       74.41     13.56 o 
   3   8  22       34.59       71.23     16.83 o 
   4   8  22      469.43      476.56     74.82 o 
   5   8  22       15.97       36.53     11.80 o 
   6   8  22        2.53        7.49     13.31 o 
   1   9  22       53.28       37.24     11.36 o 
   2   9  22      221.98      206.18     37.15 o 
   3   9  22     1404.56     1622.84     52.61 o 
   4   9  22       74.18       54.27     14.68 o 
   5   9  22      682.66      820.56     76.18 o 
   0  10  22       63.07       60.66     23.80 o 
   1  10  22        9.83       43.43     14.03 o 
   2  10  22       13.28       30.36     13.27 o 
   3  10  22       82.60      136.86     22.09 o 
   1  11  22      289.20      357.04     88.89 o 
   1   1  23        0.07       10.49      8.59 o 
   2   1  23       54.24       61.58     11.39 o 
   3   1  23      371.73      347.00     45.33 o 
   4   1  23        3.30       13.16      8.00 o 
   5   1  23        2.31       12.30      7.34 o 
   6   1  23        5.47       15.33      8.74 o 
   7   1  23       32.33       46.75     14.22 o 
   8   1  23       23.93       20.66     14.27 o 
   0   2  23      228.76      299.69     48.39 o 
   1   2  23       84.85       94.17     14.54 o 
   2   2  23       13.32       12.92      7.12 o 
   3   2  23      113.54      131.98     18.57 o 
   4   2  23      279.49      331.15     48.25 o 
   5   2  23      320.20      317.45     43.00 o 
   6   2  23       35.42       43.72     12.55 o 
   7   2  23      566.04      426.74     82.17 o 
   1   3  23       46.27       36.84      9.48 o 
   2   3  23       12.22        6.74      7.96 o 
   3   3  23        2.72       19.01     10.77 o 
   4   3  23        0.15       16.37      9.32 o 
   5   3  23        0.04       12.42      9.05 o 
   6   3  23      648.57      752.56     43.71 o 
   7   3  23       31.33       38.69      9.97 o 
   0   4  23     2718.04     3423.31    115.40 o 
   1   4  23      291.66      222.68     32.68 o 
   2   4  23       31.74       48.87     13.98 o 
   3   4  23       96.77       77.63     16.77 o 
   4   4  23      601.19      780.86     79.60 o 
   5   4  23      267.46      254.51     41.07 o 
   6   4  23      121.57      108.93     21.78 o 
   7   4  23        9.34       14.52     11.88 o 
   1   5  23      729.78      821.22     97.90 o 
   2   5  23      231.35      270.87     50.95 o 
   3   5  23      259.81      286.24     43.62 o 
   4   5  23        6.75       16.72     12.84 o 
   5   5  23       32.54       68.58     16.75 o 
   6   5  23        3.54       24.68     10.68 o 
   0   6  23        0.20       38.70     25.82 o 
   1   6  23       23.52       25.95     14.89 o 
   2   6  23       11.77       21.23     11.44 o 
   3   6  23        5.69        5.83     12.31 o 
   4   6  23      180.48      205.77     36.00 o 
   5   6  23        0.56       13.13     11.93 o 
   6   6  23       86.51       80.35     16.06 o 
   1   7  23        0.69       18.13     13.44 o 
   2   7  23      329.03      384.90     64.88 o 
   3   7  23      176.82      157.71     29.16 o 
   4   7  23       24.18       45.72     15.46 o 
   5   7  23        8.26       21.67     10.31 o 
   0   8  23      105.75       98.34     38.73 o 
   1   8  23       68.73       79.25     20.50 o 
   2   8  23      141.78      156.12     32.10 o 
   3   8  23       30.66       34.89     11.04 o 
   4   8  23       49.54       63.67     18.30 o 
   1   9  23       14.33       52.06     14.77 o 
   2   9  23       69.86       71.34     18.51 o 
   3   9  23       51.12       79.55     33.86 o 
   0   0  24       39.57       29.55     19.84 o 
   1   0  24      167.64      204.92     35.24 o 
   2   0  24       33.54       44.24     20.60 o 
   3   0  24      547.21      725.32     42.00 o 
   4   0  24      311.40      216.46     45.15 o 
   5   0  24      248.72      269.39     59.80 o 
   6   0  24      126.76       83.29     29.39 o 
   1   1  24      310.98      346.07     46.97 o 
   2   1  24      125.69      119.76     17.75 o 
   3   1  24      129.98      149.87     27.05 o 
   4   1  24        0.68       14.39      7.56 o 
   5   1  24      128.34      118.60     24.67 o 
   6   1  24        2.07       12.25      7.76 o 
   0   2  24       81.87       87.61     15.54 o 
   1   2  24      238.07      298.21     44.20 o 
   2   2  24        4.65       13.92      9.44 o 
   3   2  24       29.52       58.61     12.58 o 
   4   2  24       32.78       30.41     10.07 o 
   5   2  24        7.41       17.24      9.45 o 
   6   2  24        2.75       13.65     10.51 o 
   1   3  24      477.29      413.44     72.53 o 
   2   3  24       74.99       60.00     13.24 o 
   3   3  24      290.09      332.62     58.76 o 
   4   3  24      192.29      195.57     33.91 o 
   5   3  24      158.45      186.89     33.13 o 
   6   3  24      481.96      440.30     82.15 o 
   0   4  24     1233.85     1298.90     80.25 o 
   1   4  24       92.76       79.81     20.44 o 
   2   4  24       36.48       65.61     16.39 o 
   3   4  24        3.79       13.40     13.44 o 
   4   4  24        4.23       21.36      9.81 o 
   5   4  24      123.08      145.53     24.14 o 
   1   5  24       15.89       34.51     13.01 o 
   2   5  24        2.33       16.88     12.67 o 
   3   5  24       27.69       33.47     14.42 o 
   4   5  24       25.06       46.40     22.45 o 
   5   5  24        2.55       11.41     12.24 o 
   0   6  24      372.92      267.71     79.75 o 
   1   6  24      211.23      270.45     40.09 o 
   2   6  24        2.77       10.46     13.17 o 
   3   6  24      584.82      650.16     92.59 o 
   4   6  24       17.80       35.83     13.75 o 
   1   7  24        6.86        8.82     11.79 o 
   2   7  24        6.30       15.57     11.03 o 
   3   7  24       81.36      122.47     20.66 o 
   0   8  24       20.92        6.16     26.33 o 
   1   1  25       96.51      100.26     17.24 o 
   2   1  25       50.52       40.17     12.56 o 
   3   1  25       31.39       36.86     13.20 o 
   4   1  25        1.08       17.93      8.16 o 
   0   2  25     1122.23     1420.34     61.02 o 
   1   2  25       38.17       30.15     11.52 o 
   2   2  25      214.24      234.61     36.00 o 
   3   2  25       13.82       13.43      9.87 o 
   4   2  25        2.78       11.95     10.71 o 
   1   3  25        9.34       18.40     11.95 o 
   2   3  25      891.58      997.41     60.85 o 
   3   3  25       38.01       52.67     13.43 o 
   4   3  25        2.91       18.60     12.21 o 
   0   4  25       10.21        8.83     20.39 o 
   1   4  25      227.96      163.38     32.84 o 
   2   4  25       41.65       31.72     12.57 o 
   3   4  25      159.96      100.72     21.15 o 
   1   5  25       37.82       33.80     12.42 o 
   2   5  25        2.01        7.90     18.45 o 
   0   0  26     1355.77     1328.02     90.30 o 
                                                 
